# Supplementary material for: 1-[3-(2,4-Dichloro-5-fluoro­phen­yl)-5-(3-methyl-2-thien­yl)-4,5-dihydro-1H-pyrazol-1-yl]ethanone
Source: Acta Crystallogr Sect E Struct Rep Online. 2008 Oct 22;64(Pt 11):o2160. doi: 10.1107/S1600536808033837 (PMC2959565; doi:10.1107/S1600536808033837)
Supplement: Supplementary file 1 [file e-64-o2160-sup1.cif]

##############################################################################
###                                                                        ###
###        Electronic paper (Acta Crystallographica Section E)             ###
###                                                                        ###
##############################################################################
#                                                                            #
# This CIF contains the data in a paper accepted for publication in Acta     #
# Crystallographica Section E. It conforms to the requirements of Notes      #
# for Authors for Section E, and has been peer reviewed under the auspices   #
# of the IUCr Commission on Journals.                                        #
#                                                                            #
# Full details of the Crystallographic Information File format               #
# are given in the paper "The Crystallographic Information File (CIF):       #
# a New Standard Archive File for Crystallography" by S. R. Hall, F. H.      #
# Allen and I. D. Brown [Acta Cryst. (1991), A47, 655-685].                  #
#                                                                            #
# The current version of the core CIF dictionary is obtainable from          #
# ftp://ftp.iucr.org/pub/cif_core.dic. The current version number is 2.4.    #
#                                                                            #
# Software is freely available for graphical display of the structure(s) in  #
# this CIF.  For information consult the CIF home page http://www.iucr.org/  #
# cif/home.html                                                              #
#                                                                            #
# This file may be used for bona fide research purposes within the           #
# scientific community so long as proper attribution is given to the journal # 
# article from which it was obtained.                                        #
#                                                                            #
##############################################################################
                                             
data_global
_audit_creation_method     'PLATON <TABLE ACC> option'
_journal_date_recd_electronic     2008-10-12
_journal_date_accepted     2008-10-16
_journal_name_full     'Acta Crystallographica, Section E'
_journal_year     2008
_journal_volume     64
_journal_issue     11
_journal_page_first     o2160
_journal_page_last     o2160
_journal_paper_category     QO
_journal_coeditor_code     WN2286
_publ_contact_author_name
;
A. Thiruvalluvar
;
_publ_contact_author_address
;
PG Research Department of Physics
Rajah Serfoji Government College (Autonomous)
Thanjavur-613 005
Tamil Nadu
India
;
_publ_contact_author_email     athiru@vsnl.net
_publ_contact_author_fax     'none'
_publ_contact_author_phone     '+91(4362)255490'
_publ_section_title
;\
1-[3-(2,4-Dichloro-5-fluorophenyl)-5-(3-methyl-2-thienyl)-4,5-dihydro-1H-\
pyrazol-1-yl]ethanone
;
loop_
    _publ_author_name
    _publ_author_footnote
    _publ_author_address
    'N. Anuradha'
;
?
;
;
PG Research Department of Physics,
Rajah Serfoji Government College (Autonomous),
Thanjavur 613 005,
Tamil Nadu,
India
;
    'A. Thiruvalluvar'
;
?
;
;
PG Research Department of Physics,
Rajah Serfoji Government College (Autonomous),
Thanjavur 613 005,
Tamil Nadu,
India
;
    'M. Mahalinga'
;
?
;
;
SeQuent Scientific Limited,
120 A&B Industrial Area,
Baikampady,
New Mangalore 575 011,
India
;
    'R. J. Butcher'
;
?
;
;
Department of Chemistry,
Howard University,
525 College Street NW,
Washington, DC 20059,
USA
;
data_I
_chemical_name_systematic
;
1-[3-(2,4-Dichloro-5-fluorophenyl)-5-(3-methyl-2-thienyl)-4,5-dihydro-1H-
pyrazol-1-yl]ethanone
;
_chemical_name_common     pyrazoline
_chemical_formula_moiety     'C16 H13 Cl2 F N2 O S'
_chemical_formula_sum     'C16 H13 Cl2 F N2 O S'
_chemical_formula_structural     'C16 H13 Cl2 F N2 O S'
_chemical_formula_iupac     'C16 H13 Cl2 F N2 O S'
_chemical_formula_weight     371.25
_chemical_melting_point     369.5
_symmetry_cell_setting     Triclinic
_symmetry_space_group_name_H-M     'P -1'
_symmetry_space_group_name_Hall     '-P 1'
loop_
    _symmetry_equiv_pos_site_id
    _symmetry_equiv_pos_as_xyz
    1 x,y,z
    2 -x,-y,-z
_cell_length_a     7.2240(5)
_cell_length_b     8.8642(4)
_cell_length_c     14.0518(9)
_cell_angle_alpha     100.794(5)
_cell_angle_beta     103.307(6)
_cell_angle_gamma     101.003(5)
_cell_volume     833.99(10)
_cell_formula_units_Z     2
_cell_measurement_reflns_used     4639
_cell_measurement_theta_min     4.6056
_cell_measurement_theta_max     32.4409
_cell_measurement_temperature     295(2)
_cell_special_details
;
?
;
_exptl_crystal_description     'chunk'
_exptl_crystal_colour     'pale-yellow'
_exptl_crystal_size_max     0.52
_exptl_crystal_size_mid     0.43
_exptl_crystal_size_min     0.35
_exptl_crystal_size_rad     ?
_exptl_crystal_density_diffrn     1.478
_exptl_crystal_density_meas     ?
_exptl_crystal_density_method     'Not Measured'
_exptl_crystal_F_000     380
_exptl_absorpt_coefficient_mu     0.528
_exptl_absorpt_correction_type     'multi-scan'
_exptl_absorpt_process_details     '(CrysAlis RED; Oxford Diffraction, 2008)'
_exptl_absorpt_correction_T_min     0.78637
_exptl_absorpt_correction_T_max     1.00000
_exptl_special_details
;
;
_diffrn_ambient_temperature     295(2)
_diffrn_radiation_type     MoK\a
_diffrn_radiation_wavelength     0.71073
_diffrn_radiation_source     'fine-focus sealed tube'
_diffrn_radiation_monochromator     graphite
_diffrn_measurement_device_type     'Oxford Diffraction R Gemini'
_diffrn_measurement_method     '\f and \w'
_diffrn_detector_area_resol_mean     10.5081
_diffrn_reflns_number     12358
_diffrn_reflns_av_R_equivalents     0.0199
_diffrn_reflns_av_sigmaI/netI     0.0441
_diffrn_reflns_theta_min     4.61
_diffrn_reflns_theta_max     32.45
_diffrn_reflns_theta_full     25.00
_diffrn_measured_fraction_theta_max     0.907
_diffrn_measured_fraction_theta_full     0.993
_diffrn_reflns_limit_h_min     -10
_diffrn_reflns_limit_h_max     10
_diffrn_reflns_limit_k_min     -13
_diffrn_reflns_limit_k_max     13
_diffrn_reflns_limit_l_min     -21
_diffrn_reflns_limit_l_max     21
_diffrn_standards_number     0
_diffrn_standards_interval_count     0
_diffrn_standards_interval_time     0
_diffrn_standards_decay_%     0
_refine_special_details
;
Refinement of <i>F</i>^2^ against ALL reflections. The weighted <i>R</i>-factor
<i>wR</i> and goodness of fit <i>S</i> are based on <i>F</i>^2^, conventional
<i>R</i>-factors <i>R</i> are based on <i>F</i>, with <i>F</i> set to zero for
negative <i>F</i>^2^. The threshold expression of <i>F</i>^2^ >
2\s(<i>F</i>^2^) is used only for calculating <i>R</i>-factors(gt) <i>etc</i>.
and is not relevant to the choice of reflections for refinement.
<i>R</i>-factors based on <i>F</i>^2^ are statistically about twice as large
as those based on <i>F</i>, and <i>R</i>- factors based on ALL data will be
even larger.
;
_reflns_number_total     5445
_reflns_number_gt     3028
_reflns_threshold_expression     I>2\s(I)
_refine_ls_structure_factor_coef     Fsqd
_refine_ls_matrix_type     full
_refine_ls_R_factor_all     0.0934
_refine_ls_R_factor_gt     0.0509
_refine_ls_wR_factor_gt     0.1632
_refine_ls_wR_factor_ref     0.1785
_refine_ls_goodness_of_fit_ref     1.118
_refine_ls_restrained_S_all     1.118
_refine_ls_number_reflns     5445
_refine_ls_number_parameters     210
_refine_ls_number_restraints     0
_refine_ls_hydrogen_treatment     constr
_refine_ls_weighting_scheme     calc
_refine_ls_weighting_details
          'calc w=1/[\s^2^(Fo^2^)+(0.083P)^2^+0.1183P] where P=(Fo^2^+2Fc^2^)/3'
_atom_sites_solution_hydrogens     geom
_atom_sites_solution_primary     direct
_atom_sites_solution_secondary     difmap
_refine_ls_shift/su_max     0.001
_refine_ls_shift/su_max_lt     0.001
_refine_ls_shift/su_mean     0.000
_refine_diff_density_max     0.321
_refine_diff_density_min     -0.389
_refine_ls_extinction_method     none
_refine_ls_extinction_coef     ?
loop_
    _atom_type_symbol
    _atom_type_description
    _atom_type_scat_dispersion_real
    _atom_type_scat_dispersion_imag
    _atom_type_scat_source
    S S 0.1246 0.1234 'International Tables Vol C Tables 4.2.6.8 and 6.1.1.4'
    O O 0.0106 0.0060 'International Tables Vol C Tables 4.2.6.8 and 6.1.1.4'
    N N 0.0061 0.0033 'International Tables Vol C Tables 4.2.6.8 and 6.1.1.4'
    F F 0.0171 0.0103 'International Tables Vol C Tables 4.2.6.8 and 6.1.1.4'
    Cl Cl 0.1484 0.1585 'International Tables Vol C Tables 4.2.6.8 and 6.1.1.4'
    H H 0.0000 0.0000 'International Tables Vol C Tables 4.2.6.8 and 6.1.1.4'
    C C 0.0033 0.0016 'International Tables Vol C Tables 4.2.6.8 and 6.1.1.4'
_computing_data_collection     'CrysAlis CCD (Oxford Diffraction, 2008)'
_computing_cell_refinement     'CrysAlis RED (Oxford Diffraction, 2008)'
_computing_data_reduction     'CrysAlis RED (Oxford Diffraction, 2008)'
_computing_structure_solution     'SHELXS97 (Sheldrick, 2008)'
_computing_structure_refinement     'SHELXL97 (Sheldrick, 2008)'
_computing_molecular_graphics     'ORTEP-3 (Farrugia, 1997)'
_computing_publication_material     'PLATON (Spek, 2003)'
loop_
    _atom_site_type_symbol
    _atom_site_label
    _atom_site_fract_x
    _atom_site_fract_y
    _atom_site_fract_z
    _atom_site_U_iso_or_equiv
    _atom_site_thermal_displace_type
    _atom_site_calc_flag
    _atom_site_refinement_flags
    _atom_site_occupancy
    Cl Cl2 0.31301(12) 0.93549(8) 0.58594(5) 0.0696(3) Uani d . 1.000
    Cl Cl4 0.45313(12) 0.40815(13) 0.68787(6) 0.0875(4) Uani d . 1.000
    S S21 0.33962(10) 0.82555(8) 0.17261(5) 0.0572(2) Uani d . 1.000
    F F5 0.2322(3) 0.25555(19) 0.47920(15) 0.0820(7) Uani d . 1.000
    O O1 -0.2572(3) 0.7121(2) 0.06719(14) 0.0721(7) Uani d . 1.000
    N N1 -0.0630(3) 0.6973(2) 0.21112(13) 0.0432(5) Uani d . 1.000
    N N2 0.0012(3) 0.6131(2) 0.28019(13) 0.0388(5) Uani d . 1.000
    C C1 -0.1967(4) 0.6281(3) 0.12037(17) 0.0499(7) Uani d . 1.000
    C C2 -0.2599(5) 0.4503(3) 0.0905(2) 0.0753(10) Uani d . 1.000
    C C3 0.1042(3) 0.7120(2) 0.36402(15) 0.0352(6) Uani d . 1.000
    C C4 0.1162(4) 0.8829(3) 0.36061(16) 0.0460(7) Uani d . 1.000
    C C5 0.0216(3) 0.8696(2) 0.24839(16) 0.0434(7) Uani d . 1.000
    C C11 0.1899(3) 0.6464(3) 0.44812(15) 0.0383(6) Uani d . 1.000
    C C12 0.2871(3) 0.7332(3) 0.54694(16) 0.0464(7) Uani d . 1.000
    C C13 0.3677(3) 0.6604(4) 0.62105(18) 0.0574(9) Uani d . 1.000
    C C14 0.3507(4) 0.5009(4) 0.5990(2) 0.0574(9) Uani d . 1.000
    C C15 0.2522(4) 0.4140(3) 0.5020(2) 0.0533(8) Uani d . 1.000
    C C16 0.1750(3) 0.4835(3) 0.42821(18) 0.0457(7) Uani d . 1.000
    C C22 0.1646(3) 0.9275(3) 0.19146(16) 0.0429(6) Uani d . 1.000
    C C23 0.1824(4) 1.0568(3) 0.15275(18) 0.0514(8) Uani d . 1.000
    C C24 0.3412(4) 1.0737(3) 0.10905(19) 0.0629(9) Uani d . 1.000
    C C25 0.4390(4) 0.9588(4) 0.1136(2) 0.0634(10) Uani d . 1.000
    C C26 0.0455(5) 1.1637(3) 0.1527(3) 0.0800(11) Uani d . 1.000
    H H2A -0.39392 0.41733 0.05015 0.1130 Uiso calc R 1.000
    H H2B -0.24825 0.41020 0.14997 0.1130 Uiso calc R 1.000
    H H2C -0.17792 0.40987 0.05240 0.1130 Uiso calc R 1.000
    H H4A 0.25124 0.94454 0.38196 0.0552 Uiso calc R 1.000
    H H4B 0.04343 0.93070 0.40277 0.0552 Uiso calc R 1.000
    H H5 -0.08333 0.92575 0.24149 0.0520 Uiso calc R 1.000
    H H13 0.43338 0.72114 0.68588 0.0688 Uiso calc R 1.000
    H H16 0.11130 0.42108 0.36356 0.0549 Uiso calc R 1.000
    H H24 0.37514 1.15693 0.07973 0.0755 Uiso calc R 1.000
    H H25 0.54602 0.95296 0.08813 0.0761 Uiso calc R 1.000
    H H26A -0.01973 1.15300 0.20427 0.1200 Uiso calc R 1.000
    H H26B -0.05021 1.13543 0.08824 0.1200 Uiso calc R 1.000
    H H26C 0.11838 1.27147 0.16557 0.1200 Uiso calc R 1.000
loop_
    _atom_site_aniso_label
    _atom_site_aniso_U_11
    _atom_site_aniso_U_22
    _atom_site_aniso_U_33
    _atom_site_aniso_U_12
    _atom_site_aniso_U_13
    _atom_site_aniso_U_23
    Cl2 0.0784(5) 0.0659(4) 0.0470(4) 0.0100(3) 0.0044(3) -0.0045(3)
    Cl4 0.0679(5) 0.1559(8) 0.0819(5) 0.0599(5) 0.0340(4) 0.0827(5)
    S21 0.0645(4) 0.0652(4) 0.0544(4) 0.0279(3) 0.0223(3) 0.0251(3)
    F5 0.0976(14) 0.0656(10) 0.1059(14) 0.0393(10) 0.0337(11) 0.0495(10)
    O1 0.0727(13) 0.0737(12) 0.0585(11) 0.0147(10) -0.0122(9) 0.0292(10)
    N1 0.0460(10) 0.0385(9) 0.0402(9) 0.0047(8) 0.0017(8) 0.0163(7)
    N2 0.0357(9) 0.0400(9) 0.0378(9) 0.0061(7) 0.0032(7) 0.0146(7)
    C1 0.0470(13) 0.0536(13) 0.0429(12) 0.0087(10) 0.0013(10) 0.0142(10)
    C2 0.082(2) 0.0553(15) 0.0583(16) 0.0023(14) -0.0197(14) 0.0040(13)
    C3 0.0335(10) 0.0376(10) 0.0371(10) 0.0093(8) 0.0117(8) 0.0123(8)
    C4 0.0565(14) 0.0401(11) 0.0394(11) 0.0083(10) 0.0135(10) 0.0083(9)
    C5 0.0493(12) 0.0368(10) 0.0445(12) 0.0116(9) 0.0088(9) 0.0150(9)
    C11 0.0345(10) 0.0487(11) 0.0353(10) 0.0117(9) 0.0116(8) 0.0147(9)
    C12 0.0371(11) 0.0611(14) 0.0386(11) 0.0083(10) 0.0095(9) 0.0115(10)
    C13 0.0408(12) 0.095(2) 0.0397(12) 0.0185(13) 0.0095(10) 0.0242(13)
    C14 0.0424(12) 0.093(2) 0.0593(15) 0.0309(13) 0.0232(11) 0.0465(14)
    C15 0.0467(13) 0.0635(15) 0.0669(16) 0.0231(11) 0.0255(11) 0.0354(12)
    C16 0.0435(12) 0.0524(12) 0.0468(12) 0.0146(10) 0.0147(9) 0.0195(10)
    C22 0.0489(12) 0.0388(10) 0.0373(10) 0.0064(9) 0.0049(9) 0.0133(8)
    C23 0.0632(15) 0.0427(12) 0.0436(12) 0.0093(10) 0.0059(11) 0.0136(10)
    C24 0.0743(18) 0.0605(15) 0.0468(14) -0.0042(13) 0.0134(12) 0.0209(12)
    C25 0.0626(17) 0.0799(19) 0.0507(14) 0.0115(14) 0.0215(12) 0.0215(13)
    C26 0.100(2) 0.0523(15) 0.085(2) 0.0327(16) 0.0071(18) 0.0184(15)
_geom_special_details
;
Bond distances, angles <i>etc</i>. have been calculated using the rounded
fractional coordinates. All su's are estimated from the variances of the
(full) variance-covariance matrix. The cell e.s.d.'s are taken into account in
the estimation of distances, angles and torsion angles
;
loop_
    _geom_bond_atom_site_label_1
    _geom_bond_atom_site_label_2
    _geom_bond_site_symmetry_1
    _geom_bond_site_symmetry_2
    _geom_bond_distance
    _geom_bond_publ_flag
    Cl2 C12 . . 1.734(3) no
    Cl4 C14 . . 1.725(3) no
    S21 C22 . . 1.728(2) no
    S21 C25 . . 1.707(3) no
    F5 C15 . . 1.352(3) no
    O1 C1 . . 1.219(3) no
    N1 N2 . . 1.382(3) no
    N1 C1 . . 1.360(3) no
    N1 C5 . . 1.476(3) no
    N2 C3 . . 1.293(3) no
    C1 C2 . . 1.503(4) no
    C3 C4 . . 1.511(3) no
    C3 C11 . . 1.475(3) no
    C4 C5 . . 1.540(3) no
    C5 C22 . . 1.517(3) no
    C11 C12 . . 1.399(3) no
    C11 C16 . . 1.397(4) no
    C12 C13 . . 1.399(4) no
    C13 C14 . . 1.365(5) no
    C14 C15 . . 1.382(4) no
    C15 C16 . . 1.367(4) no
    C22 C23 . . 1.355(4) no
    C23 C24 . . 1.417(4) no
    C23 C26 . . 1.495(4) no
    C24 C25 . . 1.349(4) no
    C2 H2A . . 0.9600 no
    C2 H2B . . 0.9600 no
    C2 H2C . . 0.9600 no
    C4 H4A . . 0.9700 no
    C4 H4B . . 0.9700 no
    C5 H5 . . 0.9800 no
    C13 H13 . . 0.9300 no
    C16 H16 . . 0.9300 no
    C24 H24 . . 0.9300 no
    C25 H25 . . 0.9300 no
    C26 H26A . . 0.9600 no
    C26 H26B . . 0.9600 no
    C26 H26C . . 0.9600 no
loop_
    _geom_contact_atom_site_label_1
    _geom_contact_atom_site_label_2
    _geom_contact_distance
    _geom_contact_site_symmetry_1
    _geom_contact_site_symmetry_2
    _geom_contact_publ_flag
    Cl2 C4 3.064(2) . . no
    Cl2 S21 3.6953(10) . 2_676 no
    Cl4 N1 3.488(2) . 2_566 no
    Cl4 N2 3.389(2) . 2_566 no
    Cl4 C11 3.596(2) . 2_666 no
    Cl4 C16 3.524(3) . 2_666 no
    Cl4 F5 2.917(2) . . no
    Cl4 S21 3.4250(13) . 2_666 no
    Cl4 C1 3.632(3) . 2_566 no
    Cl2 H4A 2.8200 . . no
    Cl2 H4B 2.8400 . . no
    Cl2 H4A 3.0200 . 2_676 no
    Cl2 H4B 3.0600 . 2_576 no
    S21 N1 3.121(2) . . no
    S21 C3 3.689(2) . . no
    S21 Cl2 3.6953(10) . 2_676 no
    S21 Cl4 3.4250(13) . 2_666 no
    S21 H4A 3.1800 . . no
    F5 Cl4 2.917(2) . . no
    F5 C4 3.260(3) . 1_545 no
    F5 H4B 2.8200 . 1_545 no
    O1 C22 3.172(3) . . no
    O1 C24 3.408(3) . 2_575 no
    O1 H5 2.6600 . . no
    O1 H25 2.7900 . 1_455 no
    O1 H2A 2.5800 . 2_465 no
    O1 H24 2.6100 . 2_575 no
    N1 S21 3.121(2) . . no
    N1 Cl4 3.488(2) . 2_566 no
    N2 Cl4 3.389(2) . 2_566 no
    N2 H2B 2.4200 . . no
    N2 H16 2.4000 . . no
    C1 Cl4 3.632(3) . 2_566 no
    C3 S21 3.689(2) . . no
    C4 Cl2 3.064(2) . . no
    C4 F5 3.260(3) . 1_565 no
    C11 Cl4 3.596(2) . 2_666 no
    C11 C15 3.391(4) . 2_566 no
    C14 C15 3.502(4) . 2_666 no
    C14 C16 3.514(4) . 2_666 no
    C15 C14 3.502(4) . 2_666 no
    C15 C11 3.391(4) . 2_566 no
    C16 Cl4 3.524(3) . 2_666 no
    C16 C14 3.514(4) . 2_666 no
    C16 C16 3.600(3) . 2_566 no
    C22 O1 3.172(3) . . no
    C24 O1 3.408(3) . 2_575 no
    C5 H26A 2.7500 . . no
    C24 H13 3.0000 . 2_676 no
    C24 H25 3.0400 . 2_675 no
    C24 H26B 3.0700 . 2_575 no
    C25 H25 3.1000 . 2_675 no
    C26 H5 2.7600 . . no
    H2A O1 2.5800 . 2_465 no
    H2B N2 2.4200 . . no
    H4A Cl2 2.8200 . . no
    H4A S21 3.1800 . . no
    H4A Cl2 3.0200 . 2_676 no
    H4B Cl2 2.8400 . . no
    H4B F5 2.8200 . 1_565 no
    H4B Cl2 3.0600 . 2_576 no
    H5 O1 2.6600 . . no
    H5 C26 2.7600 . . no
    H5 H26A 2.1700 . . no
    H13 C24 3.0000 . 2_676 no
    H16 N2 2.4000 . . no
    H24 O1 2.6100 . 2_575 no
    H25 O1 2.7900 . 1_655 no
    H25 C24 3.0400 . 2_675 no
    H25 C25 3.1000 . 2_675 no
    H26A C5 2.7500 . . no
    H26A H5 2.1700 . . no
    H26B C24 3.0700 . 2_575 no
loop_
    _geom_angle_atom_site_label_1
    _geom_angle_atom_site_label_2
    _geom_angle_atom_site_label_3
    _geom_angle_site_symmetry_1
    _geom_angle_site_symmetry_2
    _geom_angle_site_symmetry_3
    _geom_angle
    _geom_angle_publ_flag
    C22 S21 C25 . . . 91.98(14) no
    N2 N1 C1 . . . 123.08(19) no
    N2 N1 C5 . . . 112.89(16) no
    C1 N1 C5 . . . 123.97(19) no
    N1 N2 C3 . . . 108.80(17) no
    O1 C1 N1 . . . 118.9(2) no
    O1 C1 C2 . . . 123.5(2) no
    N1 C1 C2 . . . 117.6(2) no
    N2 C3 C4 . . . 113.05(18) no
    N2 C3 C11 . . . 117.69(18) no
    C4 C3 C11 . . . 129.25(19) no
    C3 C4 C5 . . . 102.60(17) no
    N1 C5 C4 . . . 101.26(16) no
    N1 C5 C22 . . . 110.98(18) no
    C4 C5 C22 . . . 114.48(19) no
    C3 C11 C12 . . . 125.8(2) no
    C3 C11 C16 . . . 117.75(19) no
    C12 C11 C16 . . . 116.5(2) no
    Cl2 C12 C11 . . . 122.69(19) no
    Cl2 C12 C13 . . . 115.80(19) no
    C11 C12 C13 . . . 121.5(2) no
    C12 C13 C14 . . . 120.5(2) no
    Cl4 C14 C13 . . . 121.7(2) no
    Cl4 C14 C15 . . . 120.0(3) no
    C13 C14 C15 . . . 118.3(3) no
    F5 C15 C14 . . . 119.0(3) no
    F5 C15 C16 . . . 119.0(2) no
    C14 C15 C16 . . . 122.0(3) no
    C11 C16 C15 . . . 121.2(2) no
    S21 C22 C5 . . . 119.58(18) no
    S21 C22 C23 . . . 111.36(19) no
    C5 C22 C23 . . . 129.0(2) no
    C22 C23 C24 . . . 111.6(2) no
    C22 C23 C26 . . . 123.8(3) no
    C24 C23 C26 . . . 124.6(3) no
    C23 C24 C25 . . . 114.3(3) no
    S21 C25 C24 . . . 110.8(2) no
    C1 C2 H2A . . . 109.00 no
    C1 C2 H2B . . . 109.00 no
    C1 C2 H2C . . . 109.00 no
    H2A C2 H2B . . . 109.00 no
    H2A C2 H2C . . . 110.00 no
    H2B C2 H2C . . . 109.00 no
    C3 C4 H4A . . . 111.00 no
    C3 C4 H4B . . . 111.00 no
    C5 C4 H4A . . . 111.00 no
    C5 C4 H4B . . . 111.00 no
    H4A C4 H4B . . . 109.00 no
    N1 C5 H5 . . . 110.00 no
    C4 C5 H5 . . . 110.00 no
    C22 C5 H5 . . . 110.00 no
    C12 C13 H13 . . . 120.00 no
    C14 C13 H13 . . . 120.00 no
    C11 C16 H16 . . . 119.00 no
    C15 C16 H16 . . . 119.00 no
    C23 C24 H24 . . . 123.00 no
    C25 C24 H24 . . . 123.00 no
    S21 C25 H25 . . . 125.00 no
    C24 C25 H25 . . . 125.00 no
    C23 C26 H26A . . . 110.00 no
    C23 C26 H26B . . . 110.00 no
    C23 C26 H26C . . . 109.00 no
    H26A C26 H26B . . . 109.00 no
    H26A C26 H26C . . . 109.00 no
    H26B C26 H26C . . . 109.00 no
loop_
    _geom_torsion_atom_site_label_1
    _geom_torsion_atom_site_label_2
    _geom_torsion_atom_site_label_3
    _geom_torsion_atom_site_label_4
    _geom_torsion_site_symmetry_1
    _geom_torsion_site_symmetry_2
    _geom_torsion_site_symmetry_3
    _geom_torsion_site_symmetry_4
    _geom_torsion
    _geom_torsion_publ_flag
    C25 S21 C22 C5 . . . . -177.60(19) no
    C25 S21 C22 C23 . . . . 0.6(2) no
    C22 S21 C25 C24 . . . . -0.2(2) no
    C1 N1 N2 C3 . . . . -170.7(2) no
    C5 N1 N2 C3 . . . . 6.6(3) no
    N2 N1 C1 O1 . . . . 174.2(2) no
    C5 N1 C1 O1 . . . . -2.8(4) no
    N2 N1 C1 C2 . . . . -6.6(4) no
    C5 N1 C1 C2 . . . . 176.4(2) no
    N2 N1 C5 C4 . . . . -11.3(3) no
    C1 N1 C5 C4 . . . . 166.0(2) no
    N2 N1 C5 C22 . . . . 110.7(2) no
    C1 N1 C5 C22 . . . . -72.1(3) no
    N1 N2 C3 C11 . . . . -179.1(2) no
    N1 N2 C3 C4 . . . . 1.6(3) no
    N2 C3 C4 C5 . . . . -8.4(3) no
    C4 C3 C11 C16 . . . . -173.1(2) no
    N2 C3 C11 C12 . . . . -172.7(2) no
    N2 C3 C11 C16 . . . . 7.8(3) no
    C11 C3 C4 C5 . . . . 172.4(2) no
    C4 C3 C11 C12 . . . . 6.4(4) no
    C3 C4 C5 N1 . . . . 10.9(2) no
    C3 C4 C5 C22 . . . . -108.6(2) no
    N1 C5 C22 S21 . . . . -47.0(2) no
    N1 C5 C22 C23 . . . . 135.1(2) no
    C4 C5 C22 S21 . . . . 66.8(2) no
    C4 C5 C22 C23 . . . . -111.1(3) no
    C3 C11 C12 Cl2 . . . . 2.4(3) no
    C3 C11 C12 C13 . . . . -178.4(2) no
    C16 C11 C12 Cl2 . . . . -178.11(18) no
    C16 C11 C12 C13 . . . . 1.1(3) no
    C3 C11 C16 C15 . . . . 179.5(2) no
    C12 C11 C16 C15 . . . . -0.1(4) no
    Cl2 C12 C13 C14 . . . . 178.2(2) no
    C11 C12 C13 C14 . . . . -1.0(4) no
    C12 C13 C14 Cl4 . . . . 178.5(2) no
    C12 C13 C14 C15 . . . . 0.0(4) no
    Cl4 C14 C15 F5 . . . . 2.2(4) no
    Cl4 C14 C15 C16 . . . . -177.6(2) no
    C13 C14 C15 F5 . . . . -179.3(3) no
    C13 C14 C15 C16 . . . . 1.0(4) no
    F5 C15 C16 C11 . . . . 179.3(2) no
    C14 C15 C16 C11 . . . . -1.0(4) no
    S21 C22 C23 C24 . . . . -0.9(3) no
    S21 C22 C23 C26 . . . . 176.7(2) no
    C5 C22 C23 C24 . . . . 177.1(2) no
    C5 C22 C23 C26 . . . . -5.3(4) no
    C22 C23 C24 C25 . . . . 0.8(3) no
    C26 C23 C24 C25 . . . . -176.8(3) no
    C23 C24 C25 S21 . . . . -0.3(3) no
loop_
    _geom_hbond_atom_site_label_D
    _geom_hbond_atom_site_label_H
    _geom_hbond_atom_site_label_A
    _geom_hbond_site_symmetry_A
    _geom_hbond_distance_DH
    _geom_hbond_distance_HA
    _geom_hbond_distance_DA
    _geom_hbond_angle_DHA
    _geom_hbond_publ_flag
    C2 H2A O1 2_465 0.96 2.58 3.533(4) 171 yes
