# Supplementary material for: 1-[3-(2,4-Dichloro-5-fluoro­phen­yl)-5-(3-methyl-2-thien­yl)-4,5-dihydro-1H-pyrazol-1-yl]ethanone
Source: Acta Crystallogr Sect E Struct Rep Online. 2008 Oct 22;64(Pt 11):o2160. doi: 10.1107/S1600536808033837 (PMC2959565; doi:10.1107/S1600536808033837)
Supplement: Supplementary file 2 [file e-64-o2160-Isup2.hkl]

#
# h,k,l, Fc-squared, Fo-squared, sigma(Fo-squared) and status flag
#
data_I
_shelx_title ' m12 in P -1    C16H13CL2FN2OS Z=2'
_shelx_refln_list_code          4
_shelx_F_calc_maximum      178.94
_exptl_crystal_F_000       380.00
_reflns_d_resolution_high  0.6623
 
loop_
 _symmetry_equiv_pos_as_xyz
 'x, y, z'
 '-x, -y, -z'
 
_cell_length_a     7.2240
_cell_length_b     8.8642
_cell_length_c    14.0518
_cell_angle_alpha 100.794
_cell_angle_beta  103.307
_cell_angle_gamma 101.003
 
_shelx_F_squared_multiplier     1.000
 
loop_
 _refln_index_h
 _refln_index_k
 _refln_index_l
 _refln_F_squared_calc
 _refln_F_squared_meas
 _refln_F_squared_sigma
 _refln_observed_status
   2   0   0     1829.30     1936.90      7.96 o
   3   0   0      570.78      557.07      2.76 o
   4   0   0       43.38       42.92      1.38 o
   5   0   0        2.43        4.07      1.41 o
   6   0   0      108.93      108.24      2.19 o
   7   0   0        0.10       -0.31      0.61 o
   8   0   0       10.24       13.38      3.18 o
   9   0   0        6.95        8.00      3.98 o
  -9   1   0        0.20        0.51      3.49 o
  -8   1   0        1.66        1.58      2.93 o
  -7   1   0        0.13        1.44      2.49 o
  -6   1   0       74.01       76.37      1.98 o
  -5   1   0      200.71      192.59      2.41 o
  -4   1   0     1360.15     1291.30     10.27 o
  -3   1   0      296.78      274.94      5.54 o
  -2   1   0      279.12      261.84      3.27 o
   2   1   0      787.76      830.41      6.26 o
   3   1   0      945.55      925.21      7.86 o
   4   1   0        7.57        7.20      1.13 o
   5   1   0      855.97      874.62      4.89 o
   6   1   0       10.58        9.94      1.59 o
   7   1   0        6.27        4.49      1.89 o
   8   1   0        5.92        7.37      3.40 o
   9   1   0        0.01        0.89      4.30 o
  10   1   0        0.06        3.79      8.77 o
 -10   2   0        8.95       13.31      7.02 o
  -9   2   0        2.06        1.45      5.88 o
  -8   2   0        0.04        4.32      2.78 o
  -7   2   0       15.25       14.10      2.26 o
  -6   2   0      323.91      308.83      8.01 o
  -5   2   0       20.42       25.37      4.10 o
  -4   2   0       35.69       62.81      2.79 o
  -3   2   0      444.94      422.59     19.58 o
  -2   2   0      503.83      451.65      1.87 o
  -1   2   0     5511.06     5424.92     15.40 o
   0   2   0      119.31      128.27      1.34 o
   1   2   0      239.71      269.10      3.62 o
   2   2   0      106.90      106.03      1.64 o
   3   2   0       11.75       12.55      0.99 o
   4   2   0        8.77        8.11      1.05 o
   5   2   0       43.95       42.39      1.56 o
   6   2   0        1.17        1.77      1.40 o
   7   2   0       50.08       50.85      2.39 o
   8   2   0        3.95        6.41      3.45 o
   9   2   0        0.69        0.39      2.17 o
 -10   3   0        1.76        3.11      7.53 o
  -9   3   0        0.40        1.91      5.18 o
  -8   3   0       31.21       35.22      3.38 o
  -7   3   0       30.40       34.04      2.19 o
  -6   3   0      267.74      242.33      5.75 o
  -5   3   0       69.34       75.59      3.43 o
  -4   3   0       34.42       44.14      2.80 o
  -3   3   0        3.71      120.78      5.15 o
  -2   3   0      173.00      242.12      2.63 o
  -1   3   0      420.18      455.13      2.35 o
   0   3   0      156.37      158.72      1.60 o
   1   3   0      455.24      617.89     19.86 o
   2   3   0        2.72        2.17      0.76 o
   3   3   0      411.67      403.08      4.23 o
   4   3   0      211.51      211.30      2.37 o
   5   3   0        3.99        2.84      1.28 o
   6   3   0       10.41        7.98      1.54 o
   7   3   0        2.27        5.19      2.38 o
   8   3   0        0.03       -0.25      2.16 o
   9   3   0        0.05        0.84      8.57 o
 -10   4   0        1.25       -1.07      3.18 o
  -9   4   0        8.94        8.64      5.34 o
  -8   4   0        0.03       -0.77      1.12 o
  -7   4   0       16.83       19.12      1.98 o
  -6   4   0       24.30      159.12      4.88 o
  -5   4   0      239.29      240.06      4.00 o
  -4   4   0      131.50      128.16      3.34 o
  -3   4   0      225.80      269.34      7.64 o
  -2   4   0      773.27      800.42      1.95 o
  -1   4   0      176.75      236.65      1.81 o
   0   4   0      260.14      271.51      3.40 o
   1   4   0       19.29       15.14      0.92 o
   2   4   0      216.47      231.03      3.18 o
   3   4   0        0.56        0.87      1.08 o
   4   4   0       22.25       21.32      1.42 o
   5   4   0       29.16       29.83      1.59 o
   6   4   0       96.65       91.00      2.31 o
   7   4   0        0.07        3.28      3.20 o
   8   4   0        0.00       -1.35      2.80 o
 -10   5   0        3.42        2.29      7.53 o
  -9   5   0       44.81       48.26      5.81 o
  -8   5   0       29.73       28.92      4.37 o
  -7   5   0       12.88        6.35      3.48 o
  -6   5   0       87.48       90.13      4.04 o
  -5   5   0        3.19       85.58      3.45 o
  -4   5   0        1.47       86.97      2.89 o
  -3   5   0        0.44        4.55      0.60 o
  -2   5   0      203.79      234.73      2.32 o
  -1   5   0       66.67       61.37      0.98 o
   0   5   0      148.35      184.03      1.50 o
   1   5   0      245.38      256.45      2.69 o
   2   5   0       26.10       21.30      1.44 o
   3   5   0        0.85        0.96      1.09 o
   4   5   0       82.53       85.04      1.97 o
   5   5   0       67.25       72.71      2.06 o
   6   5   0       11.86       12.81      1.91 o
   7   5   0        0.03        0.58      1.84 o
   8   5   0        2.89        1.39      6.90 o
 -10   6   0        0.59        3.57      7.96 o
  -9   6   0        0.08        0.62      2.52 o
  -8   6   0        0.24        0.72      3.90 o
  -7   6   0      144.48      159.10      3.97 o
  -6   6   0       30.68       36.40      2.97 o
  -5   6   0       37.02       48.18      1.90 o
  -4   6   0      382.45      372.12      7.04 o
  -3   6   0      240.71      233.63      1.94 o
  -2   6   0      302.22      296.34      1.68 o
  -1   6   0       11.35        8.44      0.93 o
   0   6   0       99.94       92.77      2.66 o
   1   6   0       28.46       30.10      1.68 o
   2   6   0        0.12        2.14      1.50 o
   3   6   0        0.09       -0.73      1.30 o
   4   6   0        6.19        4.40      1.63 o
   5   6   0        6.57        6.50      2.90 o
   6   6   0        1.41        6.22      3.81 o
   7   6   0        0.44        0.70      1.45 o
  -9   7   0        0.02        0.07      3.76 o
  -8   7   0       74.30       76.34      3.60 o
  -7   7   0        0.03        6.75      2.70 o
  -6   7   0       84.09       86.79      8.96 o
  -5   7   0       19.21       20.01      2.41 o
  -4   7   0       64.92       61.40      0.98 o
  -3   7   0       48.00       47.18      1.83 o
  -2   7   0      655.46      598.98      3.22 o
  -1   7   0       25.55       20.61      1.25 o
   0   7   0        5.80        9.78      1.85 o
   1   7   0      154.51      153.00      5.15 o
   2   7   0        5.63        8.36      1.65 o
   3   7   0        3.35        3.84      1.60 o
   4   7   0        7.84        7.02      2.93 o
   5   7   0       15.41       17.42      3.53 o
   6   7   0       23.99       23.95      4.67 o
   7   7   0        0.04        0.03      0.36 o
  -9   8   0        2.15        2.55      5.93 o
  -8   8   0        7.01        6.79      5.65 o
  -7   8   0        4.42        7.63      3.91 o
  -6   8   0        1.09        4.41      3.75 o
  -5   8   0      214.41      219.11      4.13 o
  -4   8   0        2.62        4.46      0.92 o
  -3   8   0       79.76       93.78      2.49 o
  -2   8   0       75.54       88.43      1.60 o
  -1   8   0       77.56       67.89      1.58 o
   0   8   0       49.92       50.92      4.32 o
   1   8   0       13.20       12.66      1.57 o
   2   8   0        3.71        5.38      1.60 o
   3   8   0        1.87        2.38      4.40 o
   4   8   0       13.25       16.54      3.33 o
   5   8   0        3.43        2.20      4.52 o
   6   8   0        0.43        3.61      7.60 o
  -8   9   0        0.56        5.17      6.29 o
  -7   9   0        0.58        2.34      4.96 o
  -6   9   0       14.74       14.06      4.09 o
  -5   9   0       19.87       20.99      2.49 o
  -4   9   0        0.07        0.05      0.42 o
  -3   9   0       71.03       66.54      1.79 o
  -2   9   0       13.55        8.02      1.37 o
  -1   9   0        6.36       14.59      1.62 o
   0   9   0      163.25      151.26      2.53 o
   1   9   0        1.19        0.67      5.16 o
   2   9   0        6.22        5.12      2.98 o
   3   9   0        2.58        6.63      3.34 o
   4   9   0        1.90        3.74      4.44 o
   5   9   0        4.13        5.83      7.05 o
  -8  10   0        0.55        0.79      7.26 o
  -7  10   0        1.19       -0.84      6.38 o
  -6  10   0       14.13       10.90      4.53 o
  -5  10   0       25.68       30.40      2.90 o
  -4  10   0        4.21        7.29      2.18 o
  -3  10   0        0.44        0.15      0.49 o
  -2  10   0        0.06        0.06      0.84 o
  -1  10   0       20.64       17.72      4.73 o
   1  10   0        0.07       -3.21      4.55 o
   2  10   0       25.72       35.20      5.63 o
   3  10   0        0.74        5.52      6.34 o
  -7  11   0        1.32        1.71      6.87 o
  -6  11   0        1.47       -0.14      1.76 o
  -5  11   0       10.65        7.01      4.96 o
  -4  11   0        1.19        5.60      4.43 o
  -3  11   0        1.25        3.11      3.19 o
  -2  11   0       23.87       29.45      4.92 o
  -1  11   0        0.80       -0.23      0.54 o
   0  11   0        0.73        1.10      5.31 o
   1  11   0        7.22       11.29      6.28 o
   2  11   0        0.73        5.47      7.22 o
  -2  12   0       10.23        8.68      6.36 o
  -1  12   0       14.01       17.50      6.81 o
   0  12   0        1.01       -0.50      7.45 o
   1 -13   1        0.53       -1.16      3.51 o
  -1 -12   1        5.75        9.96      6.99 o
   0 -12   1        0.33        6.28      7.27 o
   1 -12   1        0.57       -2.79      7.47 o
   2 -12   1       36.85       43.19      6.42 o
   5 -12   1        0.02        1.10      6.15 o
   6 -12   1        0.79        0.32      3.85 o
  -2 -11   1       17.36        8.37      6.62 o
  -1 -11   1        5.19        7.89      5.45 o
   0 -11   1        7.96        9.24      5.57 o
   1 -11   1       22.04       13.64      5.18 o
   2 -11   1        0.05        5.63      4.98 o
   3 -11   1        1.77        0.52      3.13 o
   4 -11   1       13.22       14.58      4.66 o
   5 -11   1        5.55        7.98      4.96 o
   6 -11   1        3.04        1.46      6.11 o
   7 -11   1       12.08       15.16      6.33 o
  -4 -10   1        1.28        1.18      6.62 o
  -3 -10   1        1.71        0.81      2.41 o
  -2 -10   1       13.06        9.95      4.72 o
  -1 -10   1        0.05        0.35      4.99 o
   0 -10   1        0.22       -1.76      5.06 o
   1 -10   1       11.95       12.03      4.17 o
   2 -10   1        7.63        4.53      1.63 o
   3 -10   1       17.36       20.22      1.99 o
   4 -10   1        7.19       12.19      2.60 o
   5 -10   1        0.07        3.77      4.41 o
   6 -10   1       20.20       19.15      4.58 o
   7 -10   1        0.41        0.81      5.33 o
   8 -10   1        0.34        1.45      7.44 o
  -5  -9   1        1.54        2.04      4.88 o
  -4  -9   1        3.47        3.10      3.96 o
  -3  -9   1        0.77        0.82      4.69 o
  -2  -9   1        4.14        3.59      2.69 o
  -1  -9   1        2.34        2.16      2.65 o
   0  -9   1        4.34        2.86      2.08 o
   1  -9   1        1.47        2.36      1.85 o
   2  -9   1        5.18        6.83      1.32 o
   3  -9   1        4.60       18.86      2.18 o
   4  -9   1        0.01        0.38      1.13 o
   5  -9   1       69.85       73.52      4.63 o
   6  -9   1        0.08        1.40      4.37 o
   7  -9   1        4.82        8.10      5.34 o
   8  -9   1        3.18        5.69      6.17 o
  -6  -8   1        0.13        4.15      4.97 o
  -5  -8   1        1.84        4.77      3.88 o
  -4  -8   1        5.79        5.87      3.49 o
  -3  -8   1        0.40        0.97      2.84 o
  -2  -8   1        1.95       -0.56      1.88 o
  -1  -8   1        2.30        1.62      1.38 o
   0  -8   1      190.62      180.43      2.36 o
   1  -8   1        5.10        8.26      1.12 o
   2  -8   1        5.62        4.70      1.00 o
   3  -8   1       10.77       23.11      1.53 o
   4  -8   1        0.70        0.57      0.46 o
   5  -8   1       45.97       80.33      4.47 o
   6  -8   1        4.10        3.01      3.29 o
   7  -8   1        2.81        1.87      4.63 o
   8  -8   1        0.04        1.07      4.84 o
  -7  -7   1        0.12        5.48      7.58 o
  -6  -7   1        0.84        2.55      5.41 o
  -5  -7   1        2.26        1.38      2.74 o
  -4  -7   1       49.06       46.78      2.15 o
  -3  -7   1       16.94       19.03      1.70 o
  -2  -7   1       13.07       13.78      2.26 o
  -1  -7   1       19.33       15.66      1.35 o
   0  -7   1       65.32       66.25      2.41 o
   1  -7   1       38.28       32.52      1.14 o
   2  -7   1       60.53       91.88      3.59 o
   3  -7   1        6.28       10.62      1.29 o
   4  -7   1       27.59       35.27      1.77 o
   5  -7   1      228.25      208.85      2.36 o
   6  -7   1        8.09       17.49      2.89 o
   7  -7   1       15.33       18.61      3.01 o
   8  -7   1        0.05       -0.45      2.16 o
   9  -7   1        0.24        0.48      1.32 o
  -8  -6   1        0.02        2.05      7.63 o
  -7  -6   1        2.27        3.57      3.70 o
  -6  -6   1       39.88       32.82      2.91 o
  -5  -6   1       30.85       31.30      2.08 o
  -4  -6   1       29.43       23.14      1.51 o
  -3  -6   1      148.32      161.66      2.25 o
  -2  -6   1       90.01      108.96      4.54 o
  -1  -6   1       20.41       22.57      1.27 o
   0  -6   1      247.01      236.83      2.09 o
   1  -6   1        9.44       12.42      0.81 o
   2  -6   1       55.47       66.43      1.46 o
   3  -6   1        0.86       20.52      2.72 o
   4  -6   1        2.61       79.57     18.66 o
   5  -6   1      378.60      380.62      6.78 o
   6  -6   1        5.19        8.38      1.35 o
   7  -6   1        7.69       15.75      2.61 o
   8  -6   1       23.49       23.93      3.25 o
   9  -6   1        0.60       -0.34      3.83 o
  10  -6   1        2.03        4.54      8.26 o
  -8  -5   1        1.50        0.98      2.77 o
  -7  -5   1        0.13        3.53      3.05 o
  -6  -5   1      105.30      116.92      2.61 o
  -5  -5   1        1.31        3.47      1.54 o
  -4  -5   1       46.08       51.59      1.67 o
  -3  -5   1       83.09       89.77      1.83 o
  -2  -5   1      105.71      120.70      2.32 o
  -1  -5   1       21.83       36.37      3.77 o
   0  -5   1      845.17      896.58      5.97 o
   1  -5   1       14.53       16.20      0.73 o
   2  -5   1      539.19      560.09      4.78 o
   3  -5   1      669.33      625.03      3.78 o
   4  -5   1      200.60      191.03      2.37 o
   5  -5   1        6.56        5.79      1.79 o
   6  -5   1        0.08       13.05      3.05 o
   7  -5   1        0.98       -0.78      1.97 o
   8  -5   1        2.76        0.45      3.08 o
   9  -5   1        1.83        1.45      5.90 o
  10  -5   1        7.71        4.69      8.03 o
  -8  -4   1        1.17        1.03      3.29 o
  -7  -4   1        1.74        2.90      2.16 o
  -6  -4   1       21.01       20.99      1.71 o
  -5  -4   1       10.30       16.57      1.50 o
  -4  -4   1      322.70      334.08      2.98 o
  -3  -4   1      364.51      385.55      4.01 o
  -2  -4   1      145.08      204.56      2.72 o
  -1  -4   1     5694.98     7581.94     54.02 o
   0  -4   1        6.96        0.97      0.42 o
   1  -4   1      224.29      247.25      2.54 o
   2  -4   1       47.67       62.43      1.00 o
   3  -4   1        0.55       15.29      1.43 o
   4  -4   1      706.02      741.65      4.15 o
   5  -4   1      120.46      128.68      1.89 o
   6  -4   1       76.58       67.02      1.91 o
   7  -4   1       15.20       13.66      1.98 o
   8  -4   1        1.78        1.09      4.28 o
   9  -4   1       27.66       31.34      5.51 o
  10  -4   1        1.79        4.12      7.29 o
  -9  -3   1        0.36       -0.92      1.22 o
  -8  -3   1        0.20        0.08      1.32 o
  -7  -3   1       79.95       76.48      2.28 o
  -6  -3   1       75.56       73.35      2.06 o
  -5  -3   1       32.22       36.09      1.58 o
  -4  -3   1      428.25      427.62      3.48 o
  -3  -3   1       11.44       12.50      1.45 o
  -2  -3   1       96.90      125.82      1.87 o
  -1  -3   1      692.13      938.95      8.23 o
   0  -3   1      644.82      718.98      3.15 o
   1  -3   1     1701.28     1501.86      6.56 o
   2  -3   1     2101.94     1964.53     13.44 o
   3  -3   1       11.05       11.90      0.50 o
   4  -3   1      143.56      130.98      2.05 o
   5  -3   1      391.76      397.77      3.66 o
   6  -3   1       54.50       63.54      7.59 o
   7  -3   1        7.95        9.82      2.01 o
   8  -3   1        3.78        3.37      4.32 o
   9  -3   1       14.12        9.78      5.50 o
  10  -3   1        0.92        3.02      7.16 o
  -9  -2   1        0.67        0.00      0.75 o
  -8  -2   1        0.57       -0.58      1.18 o
  -7  -2   1        9.94       10.15      1.67 o
  -6  -2   1        5.54        4.82      1.42 o
  -5  -2   1       10.56       12.96      1.52 o
  -4  -2   1        0.44        0.72      0.70 o
  -3  -2   1      365.42      384.17      3.49 o
  -2  -2   1     1773.78     1751.65     75.39 o
  -1  -2   1      113.82      165.70      1.70 o
   0  -2   1      244.87      257.85      3.06 o
   1  -2   1      571.03      564.99      4.87 o
   2  -2   1       94.15       98.27      0.86 o
   3  -2   1      598.63      534.67      5.21 o
   4  -2   1     1235.65     1212.66      9.00 o
   5  -2   1      115.15      119.49      2.52 o
   6  -2   1      452.02      471.24      4.96 o
   7  -2   1       33.71       29.70      3.29 o
   8  -2   1       40.75       35.31      2.98 o
   9  -2   1        8.18        6.50      5.88 o
 -10  -1   1        0.22       -2.18      6.46 o
  -9  -1   1        1.12       -0.03      3.05 o
  -8  -1   1        3.67        2.57      3.28 o
  -7  -1   1        6.75       11.28      1.92 o
  -6  -1   1        3.07        2.49      1.87 o
  -5  -1   1      218.69      231.41      3.65 o
  -4  -1   1      524.40      491.20      4.04 o
  -3  -1   1        9.71       12.91      5.40 o
  -2  -1   1      539.83      607.53     20.41 o
   2  -1   1      276.07      263.55      3.12 o
   3  -1   1      967.26      917.41      7.23 o
   4  -1   1      201.04      172.87      2.05 o
   5  -1   1       12.95       14.58      1.23 o
   6  -1   1        0.24        0.86      1.22 o
   7  -1   1       41.06       35.41      3.08 o
   8  -1   1       18.05       19.95      3.02 o
   9  -1   1       45.51       50.54      4.15 o
 -10   0   1        0.13       -0.32     14.47 o
  -9   0   1        0.05       -0.34      1.71 o
  -8   0   1        0.16        0.41      3.08 o
  -7   0   1        4.00        8.75      2.66 o
  -6   0   1       23.90       24.37      1.53 o
  -5   0   1      163.47      170.79      4.20 o
  -4   0   1       10.38       27.49      8.22 o
  -3   0   1       12.59       14.25      2.41 o
  -2   0   1     2956.42     3048.81     27.36 o
   2   0   1      133.84      178.36      1.54 o
   3   0   1       17.22       16.38      1.10 o
   4   0   1       16.10       14.37      1.29 o
   5   0   1      491.52      478.77      4.10 o
   6   0   1       35.51       34.66      1.68 o
   7   0   1        5.25        3.16      1.72 o
   8   0   1        0.60        2.35      3.29 o
   9   0   1        0.03        3.82      4.46 o
 -10   1   1        7.99        4.17      7.42 o
  -9   1   1       15.01       17.38      6.43 o
  -8   1   1        7.55        5.63      2.78 o
  -7   1   1        5.98        7.01      1.76 o
  -6   1   1       25.14       35.30      4.33 o
  -5   1   1      134.34      176.29     15.09 o
  -4   1   1       55.23       62.04      1.94 o
  -3   1   1      145.41      147.29      2.09 o
  -2   1   1     1022.48     1023.39      2.88 o
   1   1   1     3501.55     3666.81     36.42 o
   2   1   1      834.57      781.26      4.94 o
   3   1   1      654.29      701.55      2.82 o
   4   1   1       20.57       21.45      1.11 o
   5   1   1       57.40       60.25      2.19 o
   6   1   1       19.35       15.97      1.68 o
   7   1   1       22.63       21.52      2.04 o
   8   1   1        0.00       -1.19      1.90 o
   9   1   1        3.64        1.68      4.89 o
 -10   2   1        0.12        6.68      7.19 o
  -9   2   1        3.09        4.68      3.55 o
  -8   2   1      113.31      129.43      3.69 o
  -7   2   1       15.38       34.55      3.75 o
  -6   2   1       47.82       48.52      1.19 o
  -5   2   1      175.65      153.44      3.24 o
  -4   2   1      337.02      371.56      5.15 o
  -3   2   1      121.07      138.99      4.47 o
  -2   2   1       25.89       35.61      0.74 o
  -1   2   1       20.46       27.14      0.62 o
   0   2   1      733.75      850.46      3.61 o
   1   2   1        6.60       13.23      0.66 o
   2   2   1      481.00      472.97      3.24 o
   3   2   1       30.00       22.39      0.84 o
   4   2   1       61.16       66.43      1.61 o
   5   2   1       21.43       23.13      1.43 o
   6   2   1        0.01       -0.64      1.42 o
   7   2   1        0.33        0.58      1.27 o
   8   2   1        0.31        0.13      3.41 o
   9   2   1        1.56        4.59      7.27 o
 -10   3   1        0.94        0.04      6.88 o
  -9   3   1        2.14       -0.26      3.91 o
  -8   3   1        0.68       14.88      4.25 o
  -7   3   1       34.35       51.03      4.19 o
  -6   3   1        2.03        5.75      3.00 o
  -5   3   1        7.79       13.17      2.73 o
  -4   3   1       20.65       19.31      1.64 o
  -3   3   1     2636.40     2478.59      8.41 o
  -2   3   1     1657.22     1581.64      9.22 o
  -1   3   1      126.96      128.43      1.15 o
   0   3   1        4.01        4.22      0.44 o
   1   3   1      252.09      293.47      6.01 o
   2   3   1      407.08      437.15      5.22 o
   3   3   1      193.40      176.29      1.91 o
   4   3   1      125.20      132.26      2.02 o
   5   3   1      247.04      237.76      2.72 o
   6   3   1        0.36        0.49      1.39 o
   7   3   1        6.97        6.29      2.59 o
   8   3   1        3.48        1.63      4.18 o
 -10   4   1        0.06        2.62      6.99 o
  -9   4   1       16.11       20.15      5.33 o
  -8   4   1        6.01        7.08      4.25 o
  -7   4   1       46.53       67.03      4.40 o
  -6   4   1      503.60      510.68      7.49 o
  -5   4   1       25.03       24.44      2.82 o
  -4   4   1        0.09        3.10      1.32 o
  -3   4   1      854.93      832.55      4.13 o
  -2   4   1       16.77       17.39      0.45 o
  -1   4   1     4730.91     5042.73     33.83 o
   0   4   1      317.17      284.34      1.95 o
   1   4   1      147.35      163.40      2.06 o
   2   4   1      559.56      574.79      4.22 o
   3   4   1       41.87       45.77      1.35 o
   4   4   1        1.71        3.25      1.22 o
   5   4   1        6.68        5.70      1.35 o
   6   4   1       25.34       30.13      2.38 o
   7   4   1        0.01       -0.06      1.65 o
   8   4   1        3.70        4.28      7.03 o
 -10   5   1        2.07        0.96      7.60 o
  -9   5   1        2.11       -0.02      5.60 o
  -8   5   1        0.05        0.66      2.13 o
  -7   5   1        0.43       -1.54      4.22 o
  -6   5   1        0.05       23.23      3.22 o
  -5   5   1      280.45      244.45     12.11 o
  -4   5   1      619.62      606.22      6.14 o
  -3   5   1      108.14      107.05      0.98 o
  -2   5   1      352.69      361.53      2.22 o
  -1   5   1        3.28        2.32      0.85 o
   0   5   1       73.32       78.46      1.00 o
   1   5   1       20.34       13.44      0.94 o
   2   5   1      656.88      649.48      4.15 o
   3   5   1       11.92       13.38      1.39 o
   4   5   1      512.33      527.57      4.32 o
   5   5   1        0.16        2.24      1.60 o
   6   5   1        0.03        2.03      3.27 o
   7   5   1        1.41        1.66      4.13 o
   8   5   1        0.00       -2.32      7.98 o
 -10   6   1        1.29        0.90      7.92 o
  -9   6   1        4.25        7.41      5.71 o
  -8   6   1       11.34       12.08      4.53 o
  -7   6   1      169.25      152.68      5.31 o
  -6   6   1        0.01       18.67      3.11 o
  -5   6   1        6.37       14.31      2.08 o
  -4   6   1      152.28      150.42      1.26 o
  -3   6   1        2.40        1.29      0.58 o
  -2   6   1      357.83      333.20      1.59 o
  -1   6   1        3.82        3.31      0.57 o
   0   6   1       70.89       65.76      1.19 o
   1   6   1      270.82      269.14      3.60 o
   2   6   1       23.52       22.82      1.68 o
   3   6   1      118.28      116.33      2.29 o
   4   6   1       11.82        9.19      1.63 o
   5   6   1        1.15        6.76      3.15 o
   6   6   1        0.25       -0.07      0.94 o
   7   6   1        0.28        1.38      6.99 o
  -9   7   1        0.02        0.75      5.42 o
  -8   7   1       13.01       12.68      3.13 o
  -7   7   1       94.58       90.46      3.22 o
  -6   7   1       61.33       55.42      2.53 o
  -5   7   1        2.33        4.42      1.07 o
  -4   7   1        0.07       12.97      1.91 o
  -3   7   1      129.14      134.76      1.46 o
  -2   7   1      110.45      105.39      1.47 o
  -1   7   1       79.52       76.68      2.05 o
   0   7   1        4.23        6.20      0.82 o
   1   7   1       49.09       42.44      2.54 o
   2   7   1        9.67       12.03      1.53 o
   3   7   1       18.74       20.71      2.63 o
   4   7   1       19.36       16.27      2.87 o
   5   7   1        5.06        4.65      3.82 o
   6   7   1        0.13        4.16      6.05 o
  -9   8   1        2.43        4.42      6.88 o
  -8   8   1       13.81       17.26      4.59 o
  -7   8   1        1.20        3.40      4.52 o
  -6   8   1        4.95        3.29      3.30 o
  -5   8   1        6.68        6.71      1.37 o
  -4   8   1       11.15       12.50      1.10 o
  -3   8   1       57.61       42.54      1.63 o
  -2   8   1       96.99       84.69      1.46 o
  -1   8   1       48.84       50.16      1.79 o
   0   8   1        0.22       -0.89      1.86 o
   1   8   1        1.01        1.25      1.94 o
   2   8   1        3.20        2.74      2.70 o
   3   8   1       15.61       20.87      3.14 o
   4   8   1        8.69       12.47      3.49 o
   5   8   1       16.01       19.31      4.35 o
  -8   9   1        4.42        8.42      5.90 o
  -7   9   1        5.19        1.66      4.65 o
  -6   9   1        3.66        4.86      4.10 o
  -5   9   1        4.12       10.27      2.08 o
  -4   9   1        3.70        4.34      1.34 o
  -3   9   1        2.28        1.87      1.49 o
  -2   9   1        0.17        2.07      1.43 o
  -1   9   1       19.38       24.87      2.36 o
   0   9   1        1.07        1.15      2.69 o
   1   9   1        1.23        1.67      4.36 o
   2   9   1        3.01        5.07      4.61 o
   3   9   1       13.37       15.88      5.44 o
   4   9   1        5.43        6.57      6.33 o
  -8  10   1        2.17        2.42      7.18 o
  -7  10   1        0.16        0.27     15.08 o
  -6  10   1        6.16        6.25      4.98 o
  -5  10   1       15.57       20.04      3.04 o
  -4  10   1        7.72        5.81      2.26 o
  -3  10   1        1.02        2.05      2.10 o
  -2  10   1        0.31        0.95      1.76 o
  -1  10   1        4.47        2.64      2.79 o
   0  10   1        0.11        1.52      3.03 o
   1  10   1        1.51        3.12      4.38 o
   2  10   1        0.15        0.63      3.66 o
   3  10   1        1.53       -0.90      3.73 o
  -7  11   1        1.82        0.23      1.71 o
  -6  11   1        0.82        2.24      5.66 o
  -5  11   1        2.35        2.58      3.64 o
  -4  11   1        6.94       14.21      4.70 o
  -3  11   1       20.11       24.69      5.21 o
  -2  11   1        1.21        0.96      5.33 o
  -1  11   1        5.93        4.87      5.17 o
   0  11   1       19.89       24.55      6.08 o
   1  11   1        3.42        6.73      6.51 o
   2  11   1        0.04       -2.02      3.62 o
  -2  12   1        0.28       -1.13      8.52 o
  -1  12   1        0.00        2.40      7.36 o
   0  12   1        0.01        0.47      6.98 o
   1 -13   2        0.43       -0.04      0.23 o
  -1 -12   2       19.44       32.33      6.67 o
   0 -12   2        5.03        4.86      7.01 o
   1 -12   2        0.04       -0.41      1.46 o
   2 -12   2        0.73        9.55      5.96 o
   3 -12   2        2.33        4.86      5.41 o
   4 -12   2        0.47        3.49      5.63 o
   5 -12   2        2.39        5.65      6.14 o
   6 -12   2        1.46        2.27      7.46 o
  -2 -11   2        0.02        2.78      5.67 o
  -1 -11   2        0.47        0.96     34.90 o
   0 -11   2        5.81        3.68      5.44 o
   1 -11   2        3.57        8.18      4.74 o
   2 -11   2        4.74        9.76      4.92 o
   3 -11   2        0.02        0.56      4.35 o
   4 -11   2        7.06        8.46      4.67 o
   5 -11   2        0.05       -0.34      1.25 o
   6 -11   2        0.60        0.57      5.50 o
   7 -11   2        2.04        4.86      7.05 o
  -4 -10   2        6.13        4.84      5.17 o
  -3 -10   2        5.02        2.61      4.22 o
  -2 -10   2       19.45       25.41      3.67 o
  -1 -10   2       13.90        7.83      4.09 o
   0 -10   2        0.81        1.50      3.91 o
   1 -10   2        2.23        1.55      4.07 o
   2 -10   2        6.46       10.70      2.52 o
   3 -10   2        5.78       13.17      1.65 o
   4 -10   2        0.62        1.12      4.02 o
   5 -10   2        0.51        6.24      3.97 o
   6 -10   2        9.17        4.34      4.97 o
   7 -10   2        2.41        4.42      5.90 o
  -5  -9   2        0.87        0.24      3.66 o
  -4  -9   2        7.19        8.87      4.10 o
  -3  -9   2        0.17        0.94      3.48 o
  -2  -9   2        8.83        3.43      2.68 o
  -1  -9   2        9.88       17.91      2.62 o
   0  -9   2        7.44        9.62      1.93 o
   1  -9   2       81.86       66.54      1.85 o
   2  -9   2        2.93        3.12      1.32 o
   3  -9   2       57.75       61.94      1.63 o
   4  -9   2        3.95        2.77      3.18 o
   5  -9   2        0.53        6.41      3.83 o
   6  -9   2       15.97       14.27      4.56 o
   7  -9   2       16.47       15.61      4.75 o
   8  -9   2        3.09        5.86      5.99 o
  -6  -8   2        0.68        3.51      5.10 o
  -5  -8   2       10.14       16.28      3.72 o
  -4  -8   2        7.42        8.83      3.15 o
  -3  -8   2       10.84       12.91      1.81 o
  -2  -8   2        3.68        2.11      2.34 o
  -1  -8   2       92.53       83.68      4.44 o
   0  -8   2        6.53        4.67      1.01 o
   1  -8   2      340.02      330.51      2.67 o
   2  -8   2       14.86       15.44      1.04 o
   3  -8   2      234.27      227.99      1.93 o
   4  -8   2        3.36        2.44      1.50 o
   5  -8   2       40.37       45.86      3.76 o
   6  -8   2        7.69        9.32      4.00 o
   7  -8   2        0.24       -0.67      5.05 o
   8  -8   2       13.25       13.13      5.42 o
  -7  -7   2        2.27        3.07      7.08 o
  -6  -7   2        0.21        1.48      3.24 o
  -5  -7   2       27.80       27.01      2.00 o
  -4  -7   2        0.01        1.17      2.01 o
  -3  -7   2       73.72       94.56      2.93 o
  -2  -7   2        0.02        0.45      0.88 o
  -1  -7   2       15.86       20.63      1.72 o
   0  -7   2      206.17      181.55      1.72 o
   1  -7   2      213.16      210.32      1.88 o
   2  -7   2      437.80      448.40      2.63 o
   3  -7   2       31.04       26.48      1.31 o
   4  -7   2      289.86      296.04      5.80 o
   5  -7   2       41.49       73.43      4.05 o
   6  -7   2      161.54      161.88      3.58 o
   7  -7   2        3.12        3.34      2.87 o
   8  -7   2        1.85        4.00      3.65 o
   9  -7   2       10.66       11.66      4.74 o
  -8  -6   2        2.23        3.00      5.49 o
  -7  -6   2        1.24        3.82      3.61 o
  -6  -6   2       15.87       12.01      2.12 o
  -5  -6   2       48.38       47.89      1.91 o
  -4  -6   2        8.97        8.99      1.43 o
  -3  -6   2       69.05       94.01      1.89 o
  -2  -6   2       46.46       43.71      1.94 o
  -1  -6   2       38.38       33.82      1.48 o
   0  -6   2      318.55      298.67      3.48 o
   1  -6   2        0.01        0.71      0.55 o
   2  -6   2      470.48      434.26      3.00 o
   3  -6   2      337.74      339.01      2.53 o
   4  -6   2        8.01        7.83      0.90 o
   5  -6   2      241.96      295.80      4.58 o
   6  -6   2       21.32       20.70      2.29 o
   7  -6   2       44.37       39.38      2.70 o
   8  -6   2        0.74        5.57      4.94 o
   9  -6   2       12.35       15.06      4.13 o
  10  -6   2        4.99        3.10      8.36 o
  -8  -5   2        0.00        0.51      2.26 o
  -7  -5   2       27.61       23.02      2.37 o
  -6  -5   2       44.01       43.72      2.07 o
  -5  -5   2       16.16       13.93      1.55 o
  -4  -5   2       12.30       12.41      1.39 o
  -3  -5   2       34.83       45.67      1.54 o
  -2  -5   2       13.19       13.52      2.00 o
  -1  -5   2      106.35      101.11      1.20 o
   0  -5   2      290.42      309.11      2.70 o
   1  -5   2       14.12       13.13      0.60 o
   2  -5   2       94.23       89.67      3.26 o
   3  -5   2      567.72      574.17      7.46 o
   4  -5   2      350.89      363.38      5.14 o
   5  -5   2        6.07        5.66      1.94 o
   6  -5   2       48.56       47.57      2.60 o
   7  -5   2      133.74      135.55      3.74 o
   8  -5   2       40.46       43.11      3.19 o
   9  -5   2        7.92        8.10      4.21 o
  -8  -4   2        2.73        3.36      2.75 o
  -7  -4   2        3.92        5.65      2.04 o
  -6  -4   2       52.40       54.66      2.10 o
  -5  -4   2        0.78        2.05      1.32 o
  -4  -4   2       15.96       16.86      1.86 o
  -3  -4   2        1.01        5.08      1.80 o
  -2  -4   2        2.97        7.37      1.73 o
  -1  -4   2      426.98      473.12      2.13 o
   0  -4   2      230.09      207.32      2.39 o
   1  -4   2       30.05       37.31      0.60 o
   2  -4   2       34.74       42.91      0.66 o
   3  -4   2      155.67      133.95      2.82 o
   4  -4   2      390.57      393.77      4.21 o
   5  -4   2      319.58      313.94      2.20 o
   6  -4   2        0.69        0.49      0.67 o
   7  -4   2        1.12        1.20      3.43 o
   8  -4   2        1.30        3.20      4.37 o
   9  -4   2       32.65       31.85      6.07 o
  -9  -3   2        0.01        2.33      4.98 o
  -8  -3   2        1.41       -0.88      1.93 o
  -7  -3   2        0.11       -1.39      1.39 o
  -6  -3   2       26.74       29.76      2.00 o
  -5  -3   2       17.65       17.86      1.65 o
  -4  -3   2       34.60       31.41      1.90 o
  -3  -3   2       12.66       18.08      1.44 o
  -2  -3   2      401.68      614.25      5.06 o
  -1  -3   2       25.59       40.96      3.87 o
   0  -3   2     1339.11     1361.82     10.18 o
   1  -3   2      428.25      449.71      2.20 o
   2  -3   2       29.03       47.57      0.86 o
   3  -3   2       63.57       60.08      0.65 o
   4  -3   2     1217.28     1190.90      8.00 o
   5  -3   2       76.51       80.54      3.18 o
   6  -3   2      107.52      114.49      2.03 o
   7  -3   2        1.84        2.37      1.64 o
   9  -3   2        2.32        2.00      6.07 o
  -9  -2   2        3.04        3.90      4.37 o
  -8  -2   2        0.01        0.28      2.52 o
  -7  -2   2       87.48       74.73      2.43 o
  -6  -2   2       34.82       29.05      1.75 o
  -5  -2   2       25.57       22.10      1.62 o
  -4  -2   2       85.52      104.23      2.34 o
  -3  -2   2       28.86       23.37      1.07 o
  -2  -2   2       66.75       60.67      1.64 o
  -1  -2   2     2471.76     3557.46     43.54 o
   0  -2   2      378.20      409.32     16.85 o
   1  -2   2      836.21      837.32      5.34 o
   2  -2   2       42.86       54.03      0.96 o
   3  -2   2      712.48      699.68      9.54 o
   4  -2   2      421.70      428.34      4.76 o
   5  -2   2        0.25        0.59      1.46 o
   6  -2   2        5.96       13.69      3.59 o
   7  -2   2        2.25        3.57      2.23 o
   8  -2   2        8.31        7.43      3.08 o
   9  -2   2        3.53        3.38      5.59 o
 -10  -1   2        0.10       -2.67      5.40 o
  -9  -1   2        2.51        1.00      3.77 o
  -8  -1   2        7.58        5.17      3.07 o
  -7  -1   2      174.55      188.92      6.36 o
  -6  -1   2       59.15       54.11      2.13 o
  -5  -1   2       53.81       58.18      2.35 o
  -4  -1   2       87.97       77.15      8.69 o
  -3  -1   2      324.78      336.57      4.08 o
  -2  -1   2     5827.49     6181.88     33.61 o
   1  -1   2     1602.47     1626.93     22.06 o
   2  -1   2     3528.67     3544.41     21.35 o
   3  -1   2      172.02      147.34      1.20 o
   4  -1   2        0.03        1.14      0.84 o
   5  -1   2        0.37        1.52      1.07 o
   6  -1   2       20.60       20.18      1.35 o
   7  -1   2        5.84        9.54      2.42 o
   8  -1   2        5.05        2.89      3.20 o
   9  -1   2       67.69       56.84      5.71 o
 -10   0   2        0.74        5.16      7.46 o
  -9   0   2        0.08        3.19      4.50 o
  -8   0   2        5.54        7.87      4.24 o
  -7   0   2      100.61      107.42      2.80 o
  -6   0   2      109.42       98.88      2.12 o
  -5   0   2      207.97      188.47      4.18 o
  -4   0   2      454.75      507.98      9.44 o
  -3   0   2      218.07      213.47      4.24 o
  -2   0   2    32019.06    29004.98     91.36 o
   1   0   2     2642.72     2725.39     22.33 o
   2   0   2       30.88       11.34      0.66 o
   3   0   2      495.41      469.60      5.65 o
   4   0   2       26.27       33.63      1.69 o
   5   0   2       46.68       49.88      1.72 o
   6   0   2        5.08        4.12      1.46 o
   7   0   2       82.44       84.56      2.74 o
   8   0   2        1.47        3.76      3.49 o
   9   0   2       14.86       10.58      4.64 o
 -10   1   2        0.51        3.71      7.61 o
  -9   1   2        0.21        0.10      2.44 o
  -8   1   2        1.23       -1.29      3.10 o
  -7   1   2        2.31        4.30      1.66 o
  -6   1   2      139.50      160.83     19.63 o
  -5   1   2      445.87      419.25      8.22 o
  -4   1   2      158.14      164.22      1.90 o
  -3   1   2       50.09       53.16      0.85 o
  -2   1   2       25.36       14.07      0.56 o
   1   1   2    12908.98    12575.16    101.32 o
   2   1   2       12.64       18.42      0.74 o
   3   1   2     2678.22     2705.32     14.78 o
   4   1   2        7.08        4.34      1.26 o
   5   1   2        9.49       10.08      1.58 o
   6   1   2        0.19        1.84      1.86 o
   7   1   2       11.42       13.90      2.19 o
   8   1   2        3.13        4.60      3.79 o
   9   1   2        0.17        3.16      4.94 o
 -10   2   2        1.62        0.88      7.25 o
  -9   2   2       15.64       17.97      3.54 o
  -8   2   2       83.22       84.32      5.10 o
  -7   2   2       83.49       96.31      4.78 o
  -6   2   2       21.99       23.03      1.13 o
  -5   2   2       35.68       42.78      3.02 o
  -4   2   2      383.72      362.66      3.70 o
  -3   2   2     2668.42     2643.55      9.11 o
  -2   2   2       10.06        9.46      0.47 o
  -1   2   2       14.10        9.33      0.71 o
   0   2   2      368.82      319.71      3.72 o
   1   2   2     2595.65     2564.32     23.35 o
   2   2   2       52.34       48.04      1.25 o
   3   2   2       16.80       10.89      0.74 o
   4   2   2        4.30        8.67      1.49 o
   5   2   2       58.52       60.17      3.37 o
   6   2   2       26.16       28.22      2.10 o
   7   2   2       13.39       16.09      2.34 o
   8   2   2        0.14        1.80      5.23 o
   9   2   2        4.19        8.25      8.36 o
 -10   3   2        0.11       -0.98     44.29 o
  -9   3   2        0.03        4.08      5.49 o
  -8   3   2       82.23       71.85      4.95 o
  -7   3   2       69.78       70.42      4.48 o
  -6   3   2       29.66       32.18      3.42 o
  -5   3   2       43.81       64.01      3.47 o
  -4   3   2      192.98      169.44      1.89 o
  -3   3   2      274.07      243.65      1.94 o
  -2   3   2        6.00        8.67      0.30 o
  -1   3   2      901.97      824.12      4.44 o
   0   3   2        5.34        6.32      0.80 o
   1   3   2      107.72      100.22      2.10 o
   2   3   2      423.08      404.11      6.67 o
   3   3   2       33.57       28.61      1.13 o
   4   3   2        3.52        5.07      1.19 o
   5   3   2       11.59       13.71      1.89 o
   6   3   2       26.25       33.22      2.28 o
   7   3   2        0.35       -0.14      2.24 o
   8   3   2       22.13       22.39      6.25 o
 -10   4   2        2.69        4.87      7.35 o
  -9   4   2        0.33       -1.05      1.50 o
  -8   4   2        0.03       21.37      4.22 o
  -7   4   2       50.79       61.93      4.42 o
  -6   4   2       25.91       38.42      3.40 o
  -5   4   2       17.57       37.82      2.31 o
  -4   4   2       62.06       66.49      1.05 o
  -3   4   2      114.05      144.77      1.38 o
  -2   4   2      337.97      305.39      2.07 o
  -1   4   2      411.38      383.46      2.13 o
   0   4   2     1797.41     1929.48      4.66 o
   1   4   2      130.44      145.87      1.26 o
   2   4   2       55.73       57.22      1.35 o
   3   4   2      121.68      130.20      2.04 o
   4   4   2      473.39      447.27      5.41 o
   5   4   2        1.74        2.39      2.49 o
   6   4   2        1.97        2.07      3.01 o
   7   4   2       29.99       31.00      3.98 o
   8   4   2        0.09        3.82      7.25 o
 -10   5   2        1.38       -0.60      2.80 o
  -9   5   2       22.56       22.58      5.47 o
  -8   5   2        7.62        8.55      4.30 o
  -7   5   2        0.78       10.41      3.50 o
  -6   5   2       72.52       99.02      4.10 o
  -5   5   2       49.97       91.65      2.35 o
  -4   5   2       59.42       64.33      1.49 o
  -3   5   2        5.89        4.46      0.81 o
  -2   5   2      510.54      526.49      3.78 o
  -1   5   2      285.26      305.40      2.06 o
   0   5   2       15.84       11.88      0.73 o
   1   5   2       98.99      103.97      1.75 o
   2   5   2       93.12       93.38      2.22 o
   3   5   2       78.86       83.74      2.50 o
   4   5   2       34.38       41.31      2.59 o
   5   5   2       17.14       17.64      2.57 o
   6   5   2        4.63        3.35      3.15 o
   7   5   2        9.16        7.34      4.58 o
 -10   6   2        3.57        1.24     45.24 o
  -9   6   2       21.34       18.37      5.80 o
  -8   6   2       19.12       15.66      4.48 o
  -7   6   2       10.53        5.42      3.58 o
  -6   6   2       74.97       93.45      4.08 o
  -5   6   2       51.42       64.40      1.45 o
  -4   6   2        7.80       10.32      1.05 o
  -3   6   2       16.24       15.60      0.79 o
  -2   6   2       11.33       10.58      0.85 o
  -1   6   2       37.05       34.68      0.92 o
   0   6   2        0.00       -0.53      0.53 o
   1   6   2       50.04       54.86      3.50 o
   2   6   2       22.44       18.96      1.21 o
   3   6   2      104.17       89.59      1.90 o
   4   6   2       44.58       43.29      3.17 o
   5   6   2        1.44        3.31      3.10 o
   6   6   2        0.03       -0.86      3.28 o
   7   6   2        7.09        8.41      7.56 o
  -9   7   2        0.80        3.55      4.36 o
  -8   7   2        2.33        5.49      4.83 o
  -7   7   2       42.54       42.38      3.31 o
  -6   7   2        0.00       -1.40      1.40 o
  -5   7   2       19.09       26.21      1.54 o
  -4   7   2      116.10      112.22      1.46 o
  -3   7   2       23.48       22.71      0.76 o
  -2   7   2       41.22       34.24      1.13 o
  -1   7   2      285.03      290.66      2.48 o
   0   7   2        6.47       10.19      2.35 o
   1   7   2       33.15       27.52      3.61 o
   2   7   2        0.12       -2.04      2.72 o
   3   7   2        2.65        4.90      2.78 o
   4   7   2        7.44        9.85      2.92 o
   5   7   2        0.18       -0.30      2.69 o
   6   7   2        0.30        2.75      4.72 o
  -9   8   2        0.10       -1.50     10.27 o
  -8   8   2        4.57        1.32      5.08 o
  -7   8   2       97.74      107.72      5.38 o
  -6   8   2        6.80       11.68      2.14 o
  -5   8   2       12.84       15.20      1.52 o
  -4   8   2        4.32        7.12      1.17 o
  -3   8   2       15.19        9.08      1.31 o
  -2   8   2       61.53       56.66      1.35 o
  -1   8   2      145.36      136.82      2.85 o
   0   8   2        4.05        0.39      0.88 o
   1   8   2       11.98       11.81      2.26 o
   2   8   2       14.72       16.09      4.14 o
   3   8   2        1.09        5.30      4.62 o
   4   8   2        2.31        4.46      4.83 o
   5   8   2       11.57       17.86      5.89 o
  -8   9   2        0.70        1.89      5.75 o
  -7   9   2        6.52       10.70      4.73 o
  -6   9   2        2.37        4.38      2.43 o
  -5   9   2       63.22       58.38      2.98 o
  -4   9   2       13.43        9.68      1.42 o
  -3   9   2        0.37        2.68      1.52 o
  -2   9   2       62.85       62.81      1.78 o
  -1   9   2       38.00       34.69      1.62 o
   0   9   2        0.38        0.81      2.85 o
   1   9   2       47.42       47.35      4.90 o
   2   9   2        0.60        0.19      0.99 o
   3   9   2       10.74        8.30      5.89 o
   4   9   2        0.07        0.64      3.80 o
  -8  10   2        6.48        0.52      6.79 o
  -7  10   2        0.00        0.17      0.51 o
  -6  10   2        4.16        7.59      3.42 o
  -5  10   2       16.32       18.03      2.56 o
  -4  10   2        0.01       -0.22      0.63 o
  -3  10   2       15.87       11.91      2.30 o
  -2  10   2        9.75        9.06      2.27 o
  -1  10   2        5.18        3.42      2.95 o
   0  10   2       31.01       33.10      2.57 o
   1  10   2        5.58        3.43      5.51 o
   2  10   2       11.33       12.74      5.81 o
   3  10   2        0.73        2.13      7.32 o
  -7  11   2        1.31        1.82      7.06 o
  -6  11   2        0.86       -1.79      2.27 o
  -5  11   2        4.67        4.85      3.98 o
  -4  11   2       27.51       34.24      3.60 o
  -3  11   2        1.52        0.81      1.42 o
  -2  11   2        0.03        2.16      3.59 o
  -1  11   2        1.99        4.87      6.03 o
   0  11   2        0.34        4.05      6.19 o
   1  11   2        1.93       -1.75      6.71 o
   2  11   2        1.63        4.75      7.34 o
  -2  12   2        1.48        2.28      7.38 o
  -1  12   2        8.92        4.43      7.35 o
   1 -13   3        0.27        7.81      7.96 o
  -1 -12   3        8.20       14.06      7.02 o
   0 -12   3       38.02       36.76      6.20 o
   1 -12   3        2.91        4.03      6.37 o
   2 -12   3        0.04        0.06      6.07 o
   3 -12   3        0.01       -0.83      4.22 o
   4 -12   3        3.66        7.36      5.81 o
   5 -12   3        3.48        6.28      6.44 o
   6 -12   3        2.05       -0.11      0.35 o
  -3 -11   3        1.55        1.37      4.12 o
  -2 -11   3       21.65       18.62      4.56 o
  -1 -11   3       11.39        4.20      5.00 o
   0 -11   3       11.18       13.36      5.15 o
   1 -11   3        8.97        8.36      5.00 o
   2 -11   3       10.82        9.55      3.15 o
   3 -11   3       24.81       23.98      4.14 o
   4 -11   3        0.16        3.19      4.95 o
   5 -11   3       32.04       32.00      4.89 o
   6 -11   3        1.31        3.17      5.93 o
  -4 -10   3        7.51        9.89      5.01 o
  -3 -10   3        2.44        4.46      4.25 o
  -2 -10   3        0.05        1.85      3.22 o
  -1 -10   3       33.30       26.83      4.42 o
   0 -10   3        2.52       -0.97      5.65 o
   1 -10   3        2.21        0.71      1.95 o
   2 -10   3       13.05       18.20      1.98 o
   3 -10   3       18.39       25.03      2.00 o
   4 -10   3       10.26        7.03      3.94 o
   5 -10   3       30.49       28.50      4.18 o
   6 -10   3        0.09       -1.65      3.84 o
   7 -10   3        0.81       -0.74      8.74 o
  -5  -9   3        2.86        3.93      4.90 o
  -4  -9   3        0.51        0.10      2.24 o
  -3  -9   3        4.24        8.58      2.33 o
  -2  -9   3       16.63       17.75      5.17 o
  -1  -9   3       21.52       24.42      2.59 o
   0  -9   3       27.98       25.14      2.27 o
   1  -9   3       16.41       14.05      1.59 o
   2  -9   3        0.04        0.57      0.84 o
   3  -9   3       46.21       61.66      2.50 o
   4  -9   3        0.09        1.61      2.03 o
   5  -9   3       18.32       19.97      3.83 o
   6  -9   3       15.18       18.13      3.84 o
   7  -9   3       18.41       11.47      5.44 o
   8  -9   3       10.98       10.53      6.44 o
  -6  -8   3        0.52        1.99      4.32 o
  -5  -8   3        0.13        1.03      3.72 o
  -4  -8   3        3.74        5.88      2.36 o
  -3  -8   3        0.30        1.21      1.02 o
  -2  -8   3       82.52       79.83      3.09 o
  -1  -8   3       61.23       49.97      3.84 o
   0  -8   3       50.23       54.40      1.88 o
   1  -8   3        0.46       15.14      2.49 o
   2  -8   3        3.23        2.43      1.07 o
   3  -8   3      223.25      241.42      3.73 o
   4  -8   3        8.68        8.01      1.37 o
   5  -8   3        0.08        1.47      2.04 o
   6  -8   3       25.32       24.55      3.76 o
   7  -8   3       13.64        7.30      4.34 o
   8  -8   3       16.21       23.15      6.23 o
  -7  -7   3        2.69        1.93      4.88 o
  -6  -7   3        0.00        0.60      3.12 o
  -5  -7   3        0.04       -0.62      1.39 o
  -4  -7   3       15.88       16.56      1.61 o
  -3  -7   3       14.34       13.70      1.70 o
  -2  -7   3       15.94       20.24      1.43 o
  -1  -7   3       22.44       19.42      0.85 o
   0  -7   3       24.56       17.39      1.22 o
   1  -7   3       75.54       84.85      2.55 o
   2  -7   3       56.58       73.61      2.73 o
   3  -7   3      684.04      618.75      5.90 o
   4  -7   3       77.24       92.89      6.65 o
   5  -7   3       32.70       37.08      2.06 o
   6  -7   3       48.77       52.55      2.28 o
   7  -7   3       16.28       12.17      3.05 o
   8  -7   3        3.83        5.40      5.53 o
  -8  -6   3       17.47       12.95      5.43 o
  -7  -6   3       13.84       11.99      3.29 o
  -6  -6   3        0.13       -0.29      0.52 o
  -5  -6   3        2.20        3.03      1.63 o
  -4  -6   3        1.63        1.30      1.18 o
  -3  -6   3      142.77      184.44      3.13 o
  -2  -6   3      123.73      142.43      7.37 o
  -1  -6   3        3.67        2.69      0.86 o
   0  -6   3       32.78       31.37      1.78 o
   1  -6   3        0.90        0.80      0.68 o
   2  -6   3      497.11      449.34     10.64 o
   3  -6   3      253.30      243.80      4.92 o
   4  -6   3        1.52        2.09      0.95 o
   5  -6   3        0.30        7.39      3.10 o
   6  -6   3       34.53       32.55      2.50 o
   7  -6   3        2.35        3.49      3.92 o
   8  -6   3        0.43       -1.58      2.33 o
   9  -6   3        1.38        1.70      5.28 o
  -8  -5   3       15.40       16.04      3.82 o
  -7  -5   3        5.60        7.03      2.43 o
  -6  -5   3       15.63       14.43      2.24 o
  -5  -5   3        2.21        3.19      1.93 o
  -4  -5   3       48.49       39.04      2.16 o
  -3  -5   3      285.58      365.58      5.96 o
  -2  -5   3      653.05      926.87     13.80 o
  -1  -5   3      133.32      137.01     11.20 o
   0  -5   3      197.15      235.14      2.59 o
   1  -5   3      600.28      626.92      4.31 o
   2  -5   3      150.48      146.36      2.42 o
   3  -5   3        3.44        1.89      1.04 o
   4  -5   3       33.84       34.68      2.13 o
   5  -5   3        6.08        4.09      0.83 o
   6  -5   3        2.10        0.98      2.53 o
   7  -5   3       10.67       11.99      2.61 o
   8  -5   3       26.54       25.20      3.21 o
   9  -5   3        9.03        9.48      3.96 o
  -9  -4   3        0.69        3.98      7.63 o
  -8  -4   3       19.10       17.32      2.74 o
  -7  -4   3        1.88        3.17      2.01 o
  -6  -4   3       59.23       63.08      2.39 o
  -5  -4   3       73.99       77.73      2.24 o
  -4  -4   3       31.44       34.49      1.78 o
  -3  -4   3      853.22      947.63     15.96 o
  -2  -4   3      298.01      397.45      6.75 o
  -1  -4   3      240.93      221.93     21.29 o
   0  -4   3      138.73      133.00      0.94 o
   1  -4   3      136.98      117.59      1.16 o
   2  -4   3      129.58      139.89      1.87 o
   3  -4   3       35.93       22.87      1.48 o
   4  -4   3      269.33      242.28      1.98 o
   5  -4   3        0.96        3.83      0.98 o
   6  -4   3       25.35       23.58      1.64 o
   7  -4   3      141.70      145.08      5.56 o
   8  -4   3       12.73       13.07      4.64 o
   9  -4   3        7.59        6.53      3.96 o
  -9  -3   3       10.28       14.33      5.23 o
  -8  -3   3        6.32        4.55      2.50 o
  -7  -3   3        0.04       -0.55      1.69 o
  -6  -3   3      155.77      156.21      3.44 o
  -5  -3   3       54.58       63.88      4.97 o
  -4  -3   3       84.77       72.91      2.32 o
  -3  -3   3      916.65      881.72      6.51 o
  -2  -3   3        6.49        7.23      0.82 o
  -1  -3   3      353.24      397.58      4.57 o
   0  -3   3     3504.18     3429.31     23.38 o
   1  -3   3      139.63      112.30      0.88 o
   2  -3   3        0.21        1.70      0.44 o
   3  -3   3     1952.96     1990.26      8.28 o
   4  -3   3      303.01      293.54      6.18 o
   5  -3   3        0.52        2.17      1.05 o
   6  -3   3        4.68        5.51      1.28 o
   7  -3   3       22.89       23.02      1.72 o
   8  -3   3        3.21        1.67      4.36 o
   9  -3   3       15.89       19.92      6.22 o
  -9  -2   3        0.34        4.48      4.37 o
  -8  -2   3        2.38        2.93      2.44 o
  -7  -2   3        3.30        4.35      1.85 o
  -6  -2   3        0.01        5.37      1.75 o
  -5  -2   3       51.87       58.61      2.35 o
  -4  -2   3      408.95      421.51      4.17 o
  -3  -2   3      738.83      729.49      3.39 o
  -2  -2   3      376.38      386.49      3.61 o
  -1  -2   3      493.56      524.53     21.26 o
   0  -2   3     1520.24     1543.62     11.66 o
   1  -2   3      259.72      257.80      5.06 o
   2  -2   3     1292.73     1269.33      3.89 o
   3  -2   3      129.54      108.09      1.78 o
   4  -2   3      862.15      922.57      9.10 o
   5  -2   3      411.20      384.25      3.30 o
   6  -2   3      255.55      263.18      3.12 o
   7  -2   3       31.41       33.19      1.99 o
   8  -2   3       47.03       43.92      2.44 o
   9  -2   3        0.28       -0.09      0.26 o
 -10  -1   3        0.29        2.82      8.28 o
  -9  -1   3        0.55        0.16      2.12 o
  -8  -1   3        0.02        2.92      4.03 o
  -7  -1   3      142.84      150.16      2.89 o
  -6  -1   3       38.60       38.72      2.50 o
  -5  -1   3        6.53       23.21      6.83 o
  -4  -1   3       66.30       95.94      6.36 o
  -3  -1   3      621.13      717.02      4.18 o
  -2  -1   3      306.64      290.98      2.72 o
  -1  -1   3      821.38      810.73      7.49 o
   0  -1   3       77.24      100.02      1.61 o
   1  -1   3      505.92      456.33      4.84 o
   2  -1   3     1487.62     1407.30      9.24 o
   3  -1   3      399.61      391.25      2.04 o
   4  -1   3       41.92       37.54      1.26 o
   5  -1   3       70.98       68.26      1.68 o
   6  -1   3       88.24       87.36      1.95 o
   7  -1   3      139.79      148.27      3.87 o
   8  -1   3        5.24        6.86      2.67 o
   9  -1   3       11.00       11.24      4.45 o
 -10   0   3        0.10       -0.02      0.31 o
  -9   0   3        1.43        5.66      5.48 o
  -8   0   3        2.94       10.42      4.13 o
  -7   0   3       34.30       36.34      1.78 o
  -6   0   3       59.78       59.13      2.67 o
  -5   0   3        2.73        4.06      1.60 o
  -4   0   3      762.62      781.12     21.48 o
  -3   0   3      348.82      392.40      7.77 o
  -2   0   3     9710.65     9377.06     34.47 o
  -1   0   3     2993.82     3120.88     34.14 o
   0   0   3     2466.17     2498.64     24.03 o
   1   0   3      153.64      124.98      1.26 o
   2   0   3      147.60      153.22      1.54 o
   3   0   3     1218.58     1209.54     10.42 o
   4   0   3      330.18      321.53      3.72 o
   5   0   3       59.77       67.14      1.93 o
   6   0   3       38.42       39.44      2.56 o
   7   0   3       14.80       14.18      2.74 o
   8   0   3       30.48       28.56      3.74 o
   9   0   3       14.43       12.83      4.77 o
 -10   1   3        6.94       10.41      4.92 o
  -9   1   3        0.03        1.47      5.48 o
  -8   1   3        0.23        5.82      3.73 o
  -7   1   3        1.36        6.95      1.62 o
  -6   1   3      162.73      218.45     24.79 o
  -5   1   3       56.87       56.88      2.36 o
  -4   1   3        0.54        1.27      0.69 o
  -3   1   3      897.92     1013.88      3.03 o
  -2   1   3     6752.46     6508.82     45.24 o
  -1   1   3      389.85      337.86      4.82 o
   0   1   3     5931.25     5879.10     38.52 o
   1   1   3      665.63      658.81      2.30 o
   2   1   3       55.76       53.41      1.07 o
   3   1   3      427.57      458.76      4.53 o
   4   1   3       34.34       33.14      1.63 o
   5   1   3        3.29        4.21      1.58 o
   6   1   3       65.85       61.79      2.24 o
   7   1   3        1.25        0.98      1.92 o
   8   1   3        1.58        3.21      4.01 o
   9   1   3        2.39        5.44      5.22 o
 -10   2   3        8.96       11.38      6.51 o
  -9   2   3        8.43       12.91      5.54 o
  -8   2   3        7.18        1.57      3.85 o
  -7   2   3        7.64        8.92      3.54 o
  -6   2   3       13.92       19.88      3.20 o
  -5   2   3      127.78      141.53      1.75 o
  -4   2   3       83.64       77.72      1.53 o
  -3   2   3        7.11        7.80      0.78 o
  -2   2   3      392.62      407.30      3.91 o
  -1   2   3       28.18       36.04      0.72 o
   0   2   3        2.16        2.36      2.28 o
   1   2   3       85.77       83.72      2.70 o
   2   2   3      739.94      812.97      5.28 o
   3   2   3       90.60      106.29      1.72 o
   4   2   3       39.67       41.36      1.94 o
   5   2   3        7.18        5.98      1.69 o
   6   2   3       35.81       31.79      2.24 o
   7   2   3        0.39        0.18      2.38 o
   8   2   3        0.85       -2.19     14.38 o
   9   2   3        0.55        6.04      8.91 o
 -10   3   3        0.01        3.66      7.24 o
  -9   3   3        2.19        6.07      5.03 o
  -8   3   3       16.07       11.30      3.96 o
  -7   3   3        0.08       -1.15      1.82 o
  -6   3   3       15.42       10.56      2.95 o
  -5   3   3      209.52      196.66      4.58 o
  -4   3   3      449.41      467.71      4.58 o
  -3   3   3      969.34     1048.30      6.31 o
  -2   3   3      139.12      158.04      1.21 o
  -1   3   3      183.50      177.40      1.53 o
   0   3   3      408.66      481.34      3.66 o
   1   3   3       11.15        9.97      1.18 o
   2   3   3       10.61        9.43      1.62 o
   3   3   3      180.63      179.38      3.29 o
   4   3   3        2.54        1.99      1.99 o
   5   3   3       19.27       18.67      2.21 o
   6   3   3        8.85        5.40      2.59 o
   7   3   3        6.42        6.00      3.57 o
   8   3   3        1.99        4.13      6.54 o
 -10   4   3        0.04       -0.04      0.14 o
  -9   4   3        0.03       -2.60     10.24 o
  -8   4   3      103.31      111.95      5.51 o
  -7   4   3       64.17       65.58      4.27 o
  -6   4   3       32.37       33.49      3.29 o
  -5   4   3      155.27      150.78      1.96 o
  -4   4   3       85.82       87.57      1.01 o
  -3   4   3      417.11      432.55      4.99 o
  -2   4   3      524.45      536.75      4.82 o
  -1   4   3       89.60       72.10      1.10 o
   0   4   3       82.91       93.30      2.98 o
   1   4   3      247.18      222.39      4.99 o
   2   4   3      100.21      100.16      1.55 o
   3   4   3       47.13       45.33      2.59 o
   4   4   3       86.98       93.36      3.18 o
   5   4   3        4.93        1.19      2.48 o
   6   4   3       13.58        8.63      3.10 o
   7   4   3        3.29        2.53      4.16 o
 -10   5   3        4.73        5.31      7.54 o
  -9   5   3        4.92       -1.37      2.88 o
  -8   5   3       10.90       12.21      4.30 o
  -7   5   3       40.66       37.52      3.87 o
  -6   5   3      119.05      131.79      5.05 o
  -5   5   3      279.99      289.47      4.11 o
  -4   5   3       58.90       61.75      2.01 o
  -3   5   3        6.96        8.01      0.89 o
  -2   5   3      591.61      574.28      2.48 o
  -1   5   3        0.44        0.69      0.63 o
   0   5   3      387.03      386.35      3.78 o
   1   5   3       71.33       63.49      0.93 o
   2   5   3      692.77      652.95      5.72 o
   3   5   3        0.02        3.90      2.21 o
   4   5   3        5.26        4.91      2.45 o
   5   5   3        6.75        5.71      2.81 o
   6   5   3        1.63        3.40      3.72 o
   7   5   3        0.78        1.52      4.83 o
 -10   6   3        0.23       -0.39      3.85 o
  -9   6   3       71.21       62.23      5.77 o
  -8   6   3        6.44        7.16      4.56 o
  -7   6   3        4.59        1.77      2.54 o
  -6   6   3      104.98      115.75      2.70 o
  -5   6   3       67.30       68.80      1.75 o
  -4   6   3      155.05      133.51      1.76 o
  -3   6   3      104.69      106.91      1.35 o
  -2   6   3        1.86        2.37      0.87 o
  -1   6   3      186.66      189.43      2.93 o
   0   6   3       36.01       36.34      3.22 o
   1   6   3       23.68       22.04      0.83 o
   2   6   3       34.99       31.83      3.20 o
   3   6   3       83.16      113.21      5.15 o
   4   6   3        0.02       -1.95      2.23 o
   5   6   3        8.84        7.27      3.40 o
   6   6   3        0.28        0.61      5.45 o
   7   6   3        0.57       -1.27      4.35 o
  -9   7   3       10.12        6.59      4.10 o
  -8   7   3       38.16       34.88      3.15 o
  -7   7   3        7.53        4.07      3.30 o
  -6   7   3        0.00        0.22      0.88 o
  -5   7   3       20.07       23.46      1.28 o
  -4   7   3       92.46       89.88      1.40 o
  -3   7   3       76.71       75.66      1.34 o
  -2   7   3       16.26       16.40      1.03 o
  -1   7   3      121.60      122.35      2.34 o
   0   7   3        0.49        0.24      1.22 o
   1   7   3       17.15       11.51      3.33 o
   2   7   3       36.57       32.35      3.62 o
   3   7   3       27.31       19.18      3.97 o
   4   7   3        9.54        8.01      4.48 o
   5   7   3       16.34       25.21      5.79 o
   6   7   3        6.31        5.95      6.60 o
  -9   8   3        0.16       -0.26      1.07 o
  -8   8   3        0.64        4.47      5.36 o
  -7   8   3        3.04        2.88      4.09 o
  -6   8   3        1.24        2.18      1.95 o
  -5   8   3       62.84       53.12      1.83 o
  -4   8   3       25.36       17.00      1.25 o
  -3   8   3        1.30       -0.24      0.30 o
  -2   8   3      107.20      105.25      1.64 o
  -1   8   3       16.22       18.63      1.63 o
   0   8   3       42.30       53.60      2.35 o
   1   8   3       20.83       28.11      4.12 o
   2   8   3       19.59       26.35      4.42 o
   3   8   3        9.02       11.81      4.81 o
   4   8   3        7.59       12.90      5.94 o
   5   8   3        0.93        4.87      7.28 o
  -8   9   3        3.66        1.17      6.09 o
  -7   9   3       12.54       17.89      5.01 o
  -6   9   3        2.96        1.72      1.62 o
  -5   9   3        1.41        1.28      2.05 o
  -4   9   3        0.48        2.48      1.50 o
  -3   9   3        0.42        0.36      1.65 o
  -2   9   3       31.96       29.34      2.07 o
  -1   9   3        0.01       -0.64      1.04 o
   0   9   3       41.75       42.02      2.21 o
   1   9   3        8.24        8.76      3.16 o
   2   9   3        1.91        5.34      5.36 o
   3   9   3        0.00        4.93      5.25 o
   4   9   3       12.82       11.91      7.50 o
  -8  10   3        0.01        2.21      6.76 o
  -7  10   3        0.23        2.43      5.57 o
  -6  10   3        1.28        2.69      2.98 o
  -5  10   3        5.34        5.01      2.63 o
  -4  10   3        0.00       -0.67      2.58 o
  -3  10   3        0.90       -0.31      1.37 o
  -2  10   3        0.83        0.08      2.52 o
  -1  10   3        0.01        1.73      3.10 o
   0  10   3       27.11       26.84      3.27 o
   1  10   3        0.18       -1.15      3.23 o
   2  10   3        5.10        6.39      4.57 o
   3  10   3        0.06        1.25      6.67 o
  -6  11   3        0.76       -0.11      4.31 o
  -5  11   3        0.19        2.36      4.12 o
  -4  11   3        0.15       -0.70      1.40 o
  -3  11   3        3.25        3.15      3.10 o
  -2  11   3        8.65        9.82      4.00 o
  -1  11   3        6.37        8.25      6.01 o
   0  11   3        0.56        2.13      6.34 o
   1  11   3        0.58       -1.45      5.43 o
   2  11   3        0.01       -1.17      4.72 o
  -2  12   3        0.39        3.08      7.91 o
  -1  12   3        1.04        4.49      7.62 o
   1 -13   4        0.06       -1.56      5.55 o
   4 -13   4        9.16       11.39      7.24 o
  -1 -12   4        3.98        0.83      7.10 o
   0 -12   4        3.15        7.61      6.07 o
   1 -12   4        1.95       -0.41      1.68 o
   2 -12   4        5.70        4.37      6.03 o
   3 -12   4        1.11        3.10      5.37 o
   4 -12   4        0.02        0.54      1.74 o
   5 -12   4        0.73       -1.09      2.27 o
  -3 -11   4        3.64        5.02      5.13 o
  -2 -11   4        2.11        3.72      4.44 o
  -1 -11   4       14.99       15.03      3.97 o
   0 -11   4       12.85       15.22      5.33 o
   1 -11   4        0.06        1.31      4.93 o
   2 -11   4        2.09        5.98      2.59 o
   3 -11   4        5.89        9.77      4.21 o
   4 -11   4       11.11       11.50      4.73 o
   5 -11   4       10.14        8.39      5.50 o
   6 -11   4        1.25       -0.93      9.03 o
  -4 -10   4       14.43       19.73      4.41 o
  -3 -10   4        8.37        3.66      3.73 o
  -2 -10   4        4.03        4.78      3.59 o
  -1 -10   4        3.39        3.23      3.13 o
   0 -10   4        2.39        2.21      3.03 o
   1 -10   4        3.11        3.47      2.70 o
   2 -10   4        0.46        1.97      2.18 o
   3 -10   4        0.25        3.61      2.09 o
   4 -10   4        4.21        7.81      3.81 o
   5 -10   4        6.20        7.52      4.21 o
   6 -10   4       20.48       20.72      4.66 o
   7 -10   4        3.51        2.13      6.44 o
  -5  -9   4        0.08       -0.45      2.19 o
  -4  -9   4        0.67        1.52      3.98 o
  -3  -9   4        1.24        3.72      2.27 o
  -2  -9   4        3.27        0.54      2.00 o
  -1  -9   4        0.27        1.71      2.41 o
   0  -9   4        1.14        0.14      1.14 o
   1  -9   4       69.52       68.86      3.21 o
   2  -9   4        4.82        2.93      1.65 o
   3  -9   4        9.29       12.09      1.72 o
   4  -9   4        1.34       -0.38      2.36 o
   5  -9   4        0.14        1.79      3.57 o
   6  -9   4        0.83        1.71      4.89 o
   7  -9   4       11.89       16.33      4.81 o
   8  -9   4        2.22        1.18      8.16 o
  -6  -8   4        2.35        3.96      4.47 o
  -5  -8   4        2.70        0.60      1.20 o
  -4  -8   4        1.25        0.05      1.99 o
  -3  -8   4       40.64       47.46      3.67 o
  -2  -8   4        3.92        1.91      2.07 o
  -1  -8   4        9.84        8.85      1.14 o
   0  -8   4       18.44       18.11      1.11 o
   1  -8   4        0.45       -0.22      0.76 o
   2  -8   4        0.04        0.74      0.69 o
   3  -8   4       97.25      107.26      2.85 o
   4  -8   4       17.57       24.49      1.45 o
   5  -8   4       16.92       14.94      2.09 o
   6  -8   4       19.84       19.66      3.41 o
   7  -8   4       11.90       14.36      4.79 o
   8  -8   4        1.19        0.81      6.58 o
  -7  -7   4        0.83        0.88      1.36 o
  -6  -7   4        7.07        8.46      2.46 o
  -5  -7   4        0.02        0.51      1.44 o
  -4  -7   4       18.07       32.24      1.77 o
  -3  -7   4       84.62      108.36      4.43 o
  -2  -7   4      163.75      170.84      2.72 o
  -1  -7   4       63.95       58.95      1.39 o
   0  -7   4      536.76      549.76      5.53 o
   1  -7   4       23.97       30.99      1.12 o
   2  -7   4      808.96      759.67      8.10 o
   3  -7   4      213.66      187.45      5.35 o
   4  -7   4      173.64      171.58      2.18 o
   5  -7   4        6.29        5.41      1.95 o
   6  -7   4        0.32        0.19      2.35 o
   7  -7   4        2.05        3.81      4.46 o
   8  -7   4       21.98       21.72      5.37 o
  -8  -6   4        4.03        3.91      5.21 o
  -7  -6   4        7.70        6.29      2.79 o
  -6  -6   4        1.11        0.04      0.45 o
  -5  -6   4        0.31       -0.28      0.41 o
  -4  -6   4      167.70      190.88     21.50 o
  -3  -6   4        1.99       -0.58      0.63 o
  -2  -6   4      166.03      188.87     19.26 o
  -1  -6   4        4.48        2.76      0.74 o
   0  -6   4       97.44       87.64      3.39 o
   1  -6   4       25.03       22.99      0.99 o
   2  -6   4      644.07      604.79      4.46 o
   3  -6   4      221.48      212.53      3.42 o
   4  -6   4      189.52      185.55      1.99 o
   5  -6   4      210.44      196.21      5.38 o
   6  -6   4       21.86       22.89      3.67 o
   7  -6   4       12.49       14.85      3.94 o
   8  -6   4        2.83        4.65      5.03 o
   9  -6   4        5.38        8.12      7.17 o
  -8  -5   4       33.14       35.43      3.12 o
  -7  -5   4        0.00       -0.67      1.40 o
  -6  -5   4        0.84        0.97      1.89 o
  -5  -5   4       38.38       33.38      2.37 o
  -4  -5   4       89.62       89.40      6.83 o
  -3  -5   4       59.38       56.19     10.13 o
  -2  -5   4      385.06      467.40     27.57 o
  -1  -5   4       35.27       35.12      1.31 o
   0  -5   4      288.72      255.59      2.48 o
   1  -5   4     1065.59      997.08      7.37 o
   2  -5   4        0.71        0.39      0.62 o
   3  -5   4       42.41       60.96      3.33 o
   4  -5   4        7.63        7.43      0.77 o
   5  -5   4      188.14      181.04      2.48 o
   6  -5   4       93.82       94.77      4.30 o
   7  -5   4       80.73       80.94      3.22 o
   8  -5   4        3.59        1.49      4.27 o
   9  -5   4        0.99        1.45     20.05 o
  -9  -4   4        3.91        4.89      4.13 o
  -8  -4   4        4.70        3.78      2.63 o
  -7  -4   4        0.64       -0.12      2.01 o
  -6  -4   4        4.13        6.52      2.12 o
  -5  -4   4        5.59        6.41      2.02 o
  -4  -4   4       24.84       25.79      1.64 o
  -3  -4   4      764.90      923.73     10.43 o
  -2  -4   4        0.94       -0.35      1.56 o
  -1  -4   4      181.78      173.91      3.59 o
   0  -4   4      104.95       70.52      2.12 o
   1  -4   4       19.23       24.40      0.40 o
   2  -4   4     1290.17     1407.05     16.06 o
   3  -4   4      977.82      925.78      8.73 o
   4  -4   4       57.12       42.52      0.92 o
   5  -4   4       41.40       43.77      2.00 o
   6  -4   4       10.36        9.73      1.49 o
   7  -4   4       43.40       37.33      3.88 o
   8  -4   4        2.91        3.65      3.38 o
   9  -4   4        6.58        5.87      5.93 o
  -9  -3   4        5.97        6.81      3.65 o
  -8  -3   4        0.03        2.50      2.67 o
  -7  -3   4        6.85        6.76      1.98 o
  -6  -3   4       16.53       12.90      3.63 o
  -5  -3   4       50.69       54.84      2.40 o
  -4  -3   4       92.76      113.09      1.91 o
  -3  -3   4      100.06      105.32      1.56 o
  -2  -3   4      526.33      586.69     16.32 o
  -1  -3   4     1420.12     1441.24      8.47 o
   0  -3   4      246.46      223.80      1.42 o
   1  -3   4      165.45      208.13      5.34 o
   2  -3   4     1196.34     1343.40     11.60 o
   3  -3   4       24.47       32.46      1.09 o
   4  -3   4      110.01      101.15      2.16 o
   5  -3   4       51.04       48.06      1.73 o
   6  -3   4       85.89       88.64      2.63 o
   7  -3   4       44.47       45.09      2.54 o
   8  -3   4       20.78       24.60      4.78 o
   9  -3   4        4.54        8.11      6.29 o
  -9  -2   4       29.94       26.06      3.51 o
  -8  -2   4        4.88        4.29      2.35 o
  -7  -2   4        2.48        0.05      2.11 o
  -6  -2   4       70.65       67.96      2.85 o
  -5  -2   4        0.66        5.19      3.44 o
  -4  -2   4      148.60      166.45      2.94 o
  -3  -2   4       63.92       63.10      0.99 o
  -2  -2   4       15.06       11.75      0.61 o
  -1  -2   4        8.13        9.50      0.58 o
   0  -2   4       48.85       58.41      0.75 o
   1  -2   4      824.55      815.94      9.06 o
   2  -2   4     2673.18     2751.62     18.91 o
   3  -2   4       42.59       40.44      1.06 o
   4  -2   4      404.69      390.92      4.68 o
   5  -2   4        4.44        3.41      1.80 o
   6  -2   4       21.65       22.60      1.66 o
   7  -2   4       25.07       18.82      2.51 o
   8  -2   4       25.44       24.11      3.26 o
 -10  -1   4        1.86        4.26      7.46 o
  -9  -1   4       12.59       19.23      5.58 o
  -8  -1   4        5.11        7.84      2.06 o
  -7  -1   4        3.64        1.43      2.89 o
  -6  -1   4        0.01        0.02      0.55 o
  -5  -1   4      314.92      331.34      4.23 o
  -4  -1   4     1560.03     1536.18      8.81 o
  -3  -1   4       13.02       21.94      0.68 o
  -2  -1   4       44.26       42.90      0.72 o
  -1  -1   4       37.30       28.12      0.99 o
   0  -1   4     2779.13     2927.38     18.10 o
   1  -1   4      115.14      116.96      1.67 o
   2  -1   4      113.69      136.24      1.53 o
   3  -1   4       27.07       34.99      1.30 o
   4  -1   4       12.28       10.18      1.67 o
   5  -1   4        9.73        9.05      1.61 o
   6  -1   4       77.76       74.34      2.72 o
   7  -1   4      200.84      214.33      3.56 o
   8  -1   4        7.92        6.65      4.62 o
 -10   0   4        0.75       -0.14      1.75 o
  -9   0   4       11.78       10.87      5.38 o
  -8   0   4       24.82       23.64      2.81 o
  -7   0   4       12.43       18.89      2.52 o
  -6   0   4       56.44       73.37      2.98 o
  -5   0   4       30.05       26.51      3.06 o
  -4   0   4     4174.71     4374.38     41.04 o
  -3   0   4       31.10       16.28      0.61 o
  -2   0   4       89.50       74.48      0.93 o
  -1   0   4       76.61       86.63      2.27 o
   0   0   4     2877.64     2823.19     23.76 o
   1   0   4     3149.49     3018.90     27.51 o
   2   0   4      465.14      549.29      6.28 o
   3   0   4       38.12       38.12      1.47 o
   4   0   4       17.37       20.03      1.44 o
   5   0   4       65.20       62.00      1.93 o
   6   0   4        0.33        2.23      1.71 o
   7   0   4       46.96       47.47      2.48 o
   8   0   4        0.23       -1.12      2.37 o
   9   0   4        0.19       -0.86      2.93 o
 -10   1   4        0.23       -1.59      5.92 o
  -9   1   4        0.40        4.75      5.04 o
  -8   1   4        4.15       14.67      3.73 o
  -7   1   4       21.15       23.08      2.64 o
  -6   1   4      399.50      416.37      5.17 o
  -5   1   4      149.65      138.27      2.01 o
  -4   1   4      143.02      131.93      1.50 o
  -3   1   4      143.82      131.31      1.15 o
  -2   1   4      276.20      239.37      1.34 o
  -1   1   4     2141.47     2193.57     18.72 o
   0   1   4      111.91      103.37      1.68 o
   1   1   4     1157.79     1229.09      6.76 o
   2   1   4      199.22      176.40      2.54 o
   3   1   4       72.05       74.99      1.61 o
   4   1   4       44.46       40.17      2.13 o
   5   1   4        3.89        3.02      1.74 o
   6   1   4        5.00        3.60      2.27 o
   7   1   4       16.30       15.10      4.36 o
   8   1   4       18.35       17.39      5.09 o
   9   1   4        0.00        2.71      6.96 o
 -10   2   4       36.41       29.34      6.59 o
  -9   2   4       24.44       22.83      4.91 o
  -8   2   4        6.55        6.50      3.88 o
  -7   2   4        0.00       -1.62      1.62 o
  -6   2   4       45.58       52.58      3.50 o
  -5   2   4      316.51      330.38      2.60 o
  -4   2   4       48.55       41.65      0.82 o
  -3   2   4      274.55      291.53      3.09 o
  -2   2   4      594.40      584.37      5.65 o
  -1   2   4     1984.78     1869.23      9.14 o
   0   2   4     1373.77     1283.49      9.79 o
   1   2   4       20.96       37.77      0.75 o
   2   2   4      493.35      513.99      2.96 o
   3   2   4       24.29       24.53      1.27 o
   4   2   4       80.40       79.26      2.68 o
   5   2   4       18.02       20.46      2.24 o
   6   2   4        1.14        2.84      2.55 o
   7   2   4        9.19       10.19      3.30 o
   8   2   4        5.44        6.50      6.40 o
 -10   3   4        5.56        7.73      6.66 o
  -9   3   4       28.64       28.94      5.24 o
  -8   3   4       15.81       14.55      4.02 o
  -7   3   4        4.50        2.58      3.40 o
  -6   3   4        0.02        1.14      2.14 o
  -5   3   4      105.92       97.35      2.82 o
  -4   3   4      544.38      536.32      2.88 o
  -3   3   4      212.30      197.19      2.15 o
  -2   3   4       10.42        8.11      0.55 o
  -1   3   4       54.70       61.29      0.72 o
   0   3   4      158.26      166.24      2.50 o
   1   3   4      221.09      211.69      3.06 o
   2   3   4      796.71      824.75      8.48 o
   3   3   4       86.91       84.35      3.64 o
   4   3   4      187.82      180.18      3.72 o
   5   3   4        6.33        0.36      1.48 o
   6   3   4       47.95       48.96      3.42 o
   7   3   4        0.04        2.67      3.82 o
   8   3   4        1.62        7.42      7.25 o
 -10   4   4        0.44       -0.68      1.77 o
  -9   4   4        0.19        3.36      5.21 o
  -8   4   4        5.78        4.69      4.10 o
  -7   4   4        0.46       -0.44      9.81 o
  -6   4   4        2.86        6.49      1.71 o
  -5   4   4       65.70       64.38      1.10 o
  -4   4   4        2.98        2.39      0.79 o
  -3   4   4     1417.21     1383.48      7.55 o
  -2   4   4     1727.02     1714.94      4.04 o
  -1   4   4      216.44      223.90      1.31 o
   0   4   4      276.84      277.50      5.21 o
   1   4   4      300.09      269.47     20.35 o
   2   4   4      441.98      401.41      6.56 o
   3   4   4        0.35        1.55      2.44 o
   4   4   4       60.23       59.91      3.56 o
   5   4   4       53.14       45.93      2.93 o
   6   4   4        0.57        1.20      3.34 o
   7   4   4        2.70        5.04      5.92 o
 -10   5   4        0.27       -0.33      2.11 o
  -9   5   4        1.12       -0.81      3.17 o
  -8   5   4       34.42       33.02      4.42 o
  -7   5   4       27.21       23.28      3.94 o
  -6   5   4       74.53       68.27      2.34 o
  -5   5   4        4.92        4.04      1.31 o
  -4   5   4      190.46      179.77      2.84 o
  -3   5   4       45.40       47.10      0.84 o
  -2   5   4       10.23       11.88      0.89 o
  -1   5   4       89.27       85.75      1.00 o
   0   5   4      536.42      514.61      3.73 o
   1   5   4       35.81       31.99      3.32 o
   2   5   4      315.25      341.10      7.06 o
   3   5   4      129.52      139.23      5.20 o
   4   5   4        8.21        4.50      3.07 o
   5   5   4       47.62       38.93      4.19 o
   6   5   4        3.43        6.92      5.64 o
   7   5   4        0.11        3.78      6.95 o
 -10   6   4        0.98        0.74      7.82 o
  -9   6   4       11.77        8.65      5.92 o
  -8   6   4        0.62        0.83      4.55 o
  -7   6   4       14.53       16.90      2.77 o
  -6   6   4        5.75        8.71      1.51 o
  -5   6   4       45.26       41.85      1.60 o
  -4   6   4       56.92       46.73      1.61 o
  -3   6   4       17.56       15.26      0.76 o
  -2   6   4       15.38       19.05      1.00 o
  -1   6   4      149.97      154.52      3.49 o
   0   6   4        0.11        0.27      0.82 o
   1   6   4      107.46       93.31      4.40 o
   2   6   4       10.21       10.38      3.49 o
   3   6   4       10.13        7.02      3.14 o
   4   6   4       11.77        5.08      4.36 o
   5   6   4       13.32       19.99      5.11 o
   6   6   4        0.01       -0.89      2.90 o
  -9   7   4       31.34       24.72      6.45 o
  -8   7   4        1.74       -0.75      4.39 o
  -7   7   4        8.00        8.33      3.04 o
  -6   7   4       12.59        9.97      1.43 o
  -5   7   4        0.07        0.56      0.99 o
  -4   7   4        0.60        1.74      1.38 o
  -3   7   4        5.03        5.80      0.94 o
  -2   7   4        1.97        0.36      0.88 o
  -1   7   4        4.57        2.65      1.42 o
   0   7   4        0.31        1.37      1.33 o
   1   7   4        5.67        5.30      1.58 o
   2   7   4       49.59       53.52      4.49 o
   3   7   4        2.06       -0.47      2.17 o
   4   7   4        6.79        7.89      4.83 o
   5   7   4        0.79        0.68      5.51 o
  -9   8   4        4.40        6.93      6.08 o
  -8   8   4        8.23       10.50      5.37 o
  -7   8   4        6.90        8.98      2.67 o
  -6   8   4        0.04        1.04      1.19 o
  -5   8   4        1.10        3.30      1.61 o
  -4   8   4       32.96       37.28      1.44 o
  -3   8   4       14.99       13.50      1.37 o
  -2   8   4        2.16        0.94      0.85 o
  -1   8   4        6.61        5.42      1.70 o
   0   8   4       66.85       65.40      2.34 o
   1   8   4        0.04       -0.18      2.17 o
   2   8   4        7.58        7.42      3.86 o
   3   8   4        5.65        7.44      4.61 o
   4   8   4       16.82       21.10      6.52 o
  -8   9   4        6.17        8.75      6.21 o
  -7   9   4        2.03        2.67      3.06 o
  -6   9   4       11.33       13.06      2.58 o
  -5   9   4        8.50        6.11      1.95 o
  -4   9   4       34.97       34.47      1.64 o
  -3   9   4        7.43        6.09      2.14 o
  -2   9   4        0.15       -0.34      1.07 o
  -1   9   4        0.74        1.99      1.78 o
   0   9   4       21.23       18.72      2.29 o
   1   9   4        5.63        4.13      2.50 o
   2   9   4        0.70        1.12      3.51 o
   3   9   4        0.70        2.07      4.32 o
  -8  10   4        0.14       -1.05     31.08 o
  -7  10   4        2.60        6.94      3.72 o
  -6  10   4       13.52       16.16      3.99 o
  -5  10   4        2.10        0.98      2.60 o
  -4  10   4       17.50       17.99      2.28 o
  -3  10   4        2.26       -0.02      0.15 o
  -2  10   4       15.41       16.85      2.68 o
  -1  10   4        0.11        1.57      2.79 o
   0  10   4        0.19        0.45      4.38 o
   1  10   4        3.01        5.16      4.17 o
   2  10   4        6.98       11.38      4.83 o
   3  10   4        0.33       -0.99      7.33 o
  -7  11   4        1.00        2.93      7.72 o
  -6  11   4        0.01       -0.24      5.90 o
  -5  11   4        4.24        1.28      4.47 o
  -4  11   4        5.60        5.52      4.26 o
  -3  11   4        0.32       -0.07      0.74 o
  -2  11   4        4.96        6.85      4.14 o
  -1  11   4        2.63        1.48      4.44 o
   0  11   4        0.36        0.24      5.03 o
  -2  12   4        0.10        1.87      8.13 o
   1 -13   5        0.04        1.25      7.90 o
  -1 -12   5        0.40       -0.95     19.49 o
   0 -12   5        5.52        1.07      7.13 o
   1 -12   5        0.01        1.37      6.37 o
   2 -12   5        4.63        7.00      5.66 o
   3 -12   5        5.45        5.91      5.33 o
   4 -12   5        0.09        0.67      5.70 o
   5 -12   5        0.01       -1.72      3.18 o
  -4 -11   5       14.53       22.35      8.36 o
  -3 -11   5        9.93       12.57      5.20 o
  -2 -11   5        2.77        4.26      4.28 o
  -1 -11   5        9.87       10.51      5.64 o
   0 -11   5        0.01        1.21      5.03 o
   1 -11   5       20.87       18.87      3.27 o
   2 -11   5        2.21        5.75      2.63 o
   3 -11   5        7.42        8.84      3.25 o
   4 -11   5        0.97        2.07      5.35 o
   5 -11   5        2.32        3.73      5.91 o
   6 -11   5        0.00        2.88      6.36 o
  -4 -10   5        2.93        6.07      4.47 o
  -3 -10   5       10.35       12.67      2.94 o
  -2 -10   5        1.57        2.88      3.12 o
  -1 -10   5        8.76        6.81      2.95 o
   0 -10   5        6.56        4.27      2.24 o
   1 -10   5       68.64       82.07      3.20 o
   2 -10   5        2.78        0.23      1.30 o
   3 -10   5       20.51       16.28      2.18 o
   4 -10   5        8.46        6.55      2.81 o
   5 -10   5        6.07        8.35      4.22 o
   6 -10   5        2.26        1.12      5.82 o
   7 -10   5        3.33       -0.28     24.76 o
  -5  -9   5        4.66        8.73      4.18 o
  -4  -9   5       16.79       22.04      2.67 o
  -3  -9   5        1.65        7.45      3.14 o
  -2  -9   5        5.24        6.63      2.87 o
  -1  -9   5        8.26        4.91      2.00 o
   0  -9   5       15.64        8.65      1.72 o
   1  -9   5        1.92        0.22      1.20 o
   2  -9   5        0.13       -0.54      1.05 o
   3  -9   5       37.63       44.66      1.90 o
   4  -9   5        0.04        1.44      2.30 o
   5  -9   5       16.89       15.31      4.31 o
   6  -9   5      112.37      108.31      5.69 o
   7  -9   5        5.91        5.51      5.84 o
  -6  -8   5        0.02        1.65      3.97 o
  -5  -8   5        2.15        4.13      2.70 o
  -4  -8   5        7.62        7.93      2.15 o
  -3  -8   5       22.88       23.17      2.70 o
  -2  -8   5        1.15        2.10      2.37 o
  -1  -8   5       22.77       31.28      2.20 o
   0  -8   5       62.89       67.65      2.45 o
   1  -8   5      637.08      600.07      4.21 o
   2  -8   5       14.45       12.46      2.09 o
   3  -8   5        0.02       -0.39      0.74 o
   4  -8   5       10.20        5.37      2.00 o
   5  -8   5       27.08       20.69      2.32 o
   6  -8   5        4.20        7.49      3.71 o
   7  -8   5       28.10       27.56      5.05 o
   8  -8   5        8.98        8.52      6.73 o
  -7  -7   5        0.19        0.57      5.53 o
  -6  -7   5        2.19        4.17      2.51 o
  -5  -7   5        7.67       12.78      2.42 o
  -4  -7   5        5.91       11.27      2.18 o
  -3  -7   5       41.00       39.11      2.60 o
  -2  -7   5        1.53       -0.62      0.62 o
  -1  -7   5       27.10       26.58      0.59 o
   0  -7   5      104.32       93.09      4.12 o
   1  -7   5      187.76      183.13      3.56 o
   2  -7   5      458.23      422.04      4.38 o
   3  -7   5      104.30      103.44      2.80 o
   4  -7   5      196.83      199.41      3.26 o
   5  -7   5      129.31      126.51      3.14 o
   6  -7   5        4.99        4.15      3.64 o
   7  -7   5       11.91       17.67      3.97 o
   8  -7   5        0.16       -1.90      5.00 o
  -8  -6   5        1.81       -0.05      1.13 o
  -7  -6   5        0.09       -0.77      1.30 o
  -6  -6   5        1.44        1.29      1.31 o
  -5  -6   5        0.07       -0.57      2.30 o
  -4  -6   5       18.69       17.79      2.05 o
  -3  -6   5       49.07       50.06      3.14 o
  -2  -6   5       21.50       18.92      1.68 o
  -1  -6   5        1.95        1.19      0.82 o
   0  -6   5      458.65      430.70      4.57 o
   1  -6   5      802.87      746.12      3.98 o
   2  -6   5        6.16        4.68      0.70 o
   3  -6   5      242.92      223.33      2.30 o
   4  -6   5       78.50       72.25      3.85 o
   5  -6   5       27.39       25.57      3.60 o
   6  -6   5        0.83        0.84     28.03 o
   7  -6   5       32.31       33.09      4.37 o
   8  -6   5        8.98       11.44      5.47 o
  -8  -5   5        0.18        1.41      3.51 o
  -7  -5   5        0.58        1.85      2.07 o
  -6  -5   5       25.19       17.25      2.57 o
  -5  -5   5       12.45        7.16      2.14 o
  -4  -5   5       39.49       42.69      2.18 o
  -3  -5   5        4.39        3.65      1.59 o
  -2  -5   5        0.74        0.26      0.80 o
  -1  -5   5      200.81      219.34      4.03 o
   0  -5   5      197.11      199.44      2.14 o
   1  -5   5       94.51      106.83      1.61 o
   2  -5   5      327.31      307.53      3.06 o
   3  -5   5      172.16      166.72      2.39 o
   4  -5   5       33.06       39.83      3.03 o
   5  -5   5      104.52      112.57      5.42 o
   6  -5   5       87.57       85.68      4.30 o
   7  -5   5        2.27        2.93      3.67 o
   8  -5   5        3.05       -0.36      1.10 o
   9  -5   5        2.86        4.13      6.64 o
  -9  -4   5        1.96        5.23      5.23 o
  -8  -4   5        2.10        2.22      2.88 o
  -7  -4   5        4.23        1.86      2.39 o
  -6  -4   5        4.75        1.88      2.21 o
  -5  -4   5      168.17      177.93      3.60 o
  -4  -4   5       92.09       89.46      2.98 o
  -3  -4   5      122.07      113.23      1.80 o
  -2  -4   5      552.33      533.72     18.29 o
  -1  -4   5      352.79      367.83      9.75 o
   0  -4   5       28.76       26.59      0.92 o
   1  -4   5       11.57       14.02      0.60 o
   2  -4   5      216.89      226.99      2.93 o
   3  -4   5      171.90      174.45      2.47 o
   4  -4   5       32.30       35.46      0.82 o
   5  -4   5      186.47      183.67      3.04 o
   6  -4   5        8.49        7.41      1.85 o
   7  -4   5       69.08       70.20      4.75 o
   8  -4   5        5.59        6.28      4.60 o
   9  -4   5        5.24        3.54      6.53 o
  -9  -3   5        1.92        2.67      4.38 o
  -8  -3   5       12.56       13.08      2.60 o
  -7  -3   5       26.63       22.85      2.69 o
  -6  -3   5       49.11       44.74      2.62 o
  -5  -3   5      162.62      153.09      3.36 o
  -4  -3   5        2.35        1.99      1.17 o
  -3  -3   5        5.71        3.49      0.88 o
  -2  -3   5      306.73      290.53      5.10 o
  -1  -3   5      414.40      423.32      4.02 o
   0  -3   5      373.68      387.32      3.26 o
   1  -3   5      821.72      996.22     19.67 o
   2  -3   5      733.27      721.42      6.76 o
   3  -3   5      542.56      526.29      7.46 o
   4  -3   5        0.59        1.88      1.02 o
   5  -3   5       10.90        7.50      1.64 o
   6  -3   5       32.26       33.14      2.09 o
   7  -3   5       61.17       58.79      2.73 o
   8  -3   5        7.10        8.13      4.88 o
   9  -3   5        5.26        7.94      6.81 o
 -10  -2   5        0.25        0.55      8.32 o
  -9  -2   5        2.90        1.91      3.95 o
  -8  -2   5        0.78        2.42      2.23 o
  -7  -2   5        1.30        0.98     53.45 o
  -6  -2   5       56.48       68.25      2.88 o
  -5  -2   5      222.91      202.97      6.47 o
  -4  -2   5      563.28      555.82      3.95 o
  -3  -2   5      115.31      116.89      1.14 o
  -2  -2   5     1951.00     1903.34      9.72 o
  -1  -2   5      366.95      354.62      2.13 o
   0  -2   5      144.17      145.05      2.50 o
   1  -2   5      293.59      318.73      7.18 o
   2  -2   5     1495.04     1732.54     14.20 o
   3  -2   5      204.88      198.27      3.03 o
   4  -2   5     1181.11     1156.73      5.32 o
   5  -2   5       75.22       69.91      2.42 o
   6  -2   5       75.42       66.93      3.62 o
   7  -2   5        2.89        2.69      3.31 o
   8  -2   5        0.34        0.33      0.78 o
   9  -2   5        0.19        1.73      6.66 o
  -9  -1   5       31.47       32.12      3.86 o
  -8  -1   5        9.61       11.09      2.11 o
  -7  -1   5        1.70        6.70      2.37 o
  -6  -1   5        0.02        6.40      2.26 o
  -5  -1   5      184.34      200.13      3.52 o
  -4  -1   5      130.12      157.88      2.16 o
  -3  -1   5      104.80      134.12      1.59 o
  -2  -1   5     1959.52     1962.76     10.42 o
  -1  -1   5      226.72      206.73      3.04 o
   0  -1   5     3227.95     3159.64     25.22 o
   1  -1   5     1079.20      989.64      5.90 o
   2  -1   5       41.72       38.16      0.96 o
   3  -1   5      107.29       92.22      3.43 o
   4  -1   5        0.44       -1.64      2.15 o
   5  -1   5      219.38      243.73      5.46 o
   6  -1   5       14.81       16.88      3.01 o
   7  -1   5       55.41       49.98      3.90 o
   8  -1   5        0.09        2.19      5.00 o
   9  -1   5        0.09       -1.23      7.18 o
 -10   0   5        1.26       -2.08      5.42 o
  -9   0   5        3.02        6.44      5.56 o
  -8   0   5        0.19        1.66      2.49 o
  -7   0   5       21.47       26.25      2.40 o
  -6   0   5      452.13      454.27      5.44 o
  -5   0   5       13.13       18.43      1.41 o
  -4   0   5     4023.69     4032.11     11.69 o
  -3   0   5      634.40      650.72      3.46 o
  -2   0   5       90.31       85.71      1.38 o
  -1   0   5      246.48      230.45      2.34 o
   0   0   5        1.39        0.57      0.54 o
   1   0   5     1994.28     1990.91      6.14 o
   2   0   5      278.17      248.93      2.62 o
   3   0   5      362.17      394.95      4.20 o
   4   0   5        8.42        7.32      1.58 o
   5   0   5      111.43      114.62      2.78 o
   6   0   5        1.07        2.24      2.13 o
   7   0   5       35.71       44.87      4.40 o
   8   0   5        7.21        6.35      5.54 o
   9   0   5        1.97        0.98      4.93 o
 -10   1   5        0.12       -1.36      7.21 o
  -9   1   5        1.15        2.05      5.47 o
  -8   1   5       34.78       28.36      2.71 o
  -7   1   5       15.36       14.09      2.43 o
  -6   1   5       22.56       24.01      2.55 o
  -5   1   5      311.49      321.13      3.78 o
  -4   1   5     1174.84     1229.66      4.05 o
  -3   1   5       12.92       12.41      0.66 o
  -2   1   5      743.24      723.23      2.96 o
  -1   1   5     3252.88     3273.94     36.79 o
   0   1   5      679.72      798.49      4.44 o
   1   1   5     5113.36     5166.51     31.45 o
   2   1   5      254.92      230.23      2.61 o
   3   1   5        0.00        2.14      1.03 o
   4   1   5      147.54      150.67      3.04 o
   5   1   5       25.93       24.50      2.09 o
   6   1   5        1.98        0.03      0.93 o
   7   1   5       41.71       36.43      4.26 o
   8   1   5        2.83        7.10      5.43 o
 -10   2   5        0.70        4.14      7.05 o
  -9   2   5        0.84        3.13      5.48 o
  -8   2   5       10.05       14.55      3.85 o
  -7   2   5        1.95       -1.25      1.25 o
  -6   2   5       65.17       66.30      2.34 o
  -5   2   5      478.12      442.41      6.59 o
  -4   2   5       24.92       20.50      1.11 o
  -3   2   5       11.35        8.19      0.48 o
  -2   2   5       21.99       24.25      0.64 o
  -1   2   5        0.68        2.76      0.61 o
   0   2   5      133.89      139.81      2.31 o
   1   2   5      312.36      278.73      7.26 o
   2   2   5      119.88      123.01      2.47 o
   3   2   5      111.39      105.86      1.80 o
   4   2   5      139.67      146.93      4.49 o
   5   2   5       24.13       20.25      3.03 o
   6   2   5        2.90        2.84      2.72 o
   7   2   5       20.42       23.40      3.24 o
   8   2   5        0.25        4.96      6.01 o
 -10   3   5       17.34       22.15      6.65 o
  -9   3   5       15.16       17.23      5.23 o
  -8   3   5        0.00        0.41      3.96 o
  -7   3   5       18.52       14.20      3.56 o
  -6   3   5       36.95       38.13      1.88 o
  -5   3   5       97.05      109.61      1.99 o
  -4   3   5       29.82       28.82      1.18 o
  -3   3   5        1.46        0.99      0.73 o
  -2   3   5        9.95       16.46      0.84 o
  -1   3   5       33.55       31.00      0.82 o
   0   3   5       61.03       42.61      1.75 o
   1   3   5      513.79      551.85      4.86 o
   2   3   5        5.08        7.43      2.65 o
   3   3   5        4.54        4.66      2.89 o
   4   3   5       30.95       35.60      3.48 o
   5   3   5        0.17        0.33      3.26 o
   6   3   5       14.87       17.75      4.23 o
   7   3   5        5.75        6.48      4.01 o
 -10   4   5        2.78       -0.79     14.04 o
  -9   4   5       21.98       22.33      5.60 o
  -8   4   5       52.85       52.56      4.71 o
  -7   4   5        9.38        6.90      2.35 o
  -6   4   5       55.26       61.30      2.30 o
  -5   4   5       97.37       89.92      1.68 o
  -4   4   5       27.30       32.00      1.23 o
  -3   4   5      106.67       99.04      2.29 o
  -2   4   5        2.57        4.45      0.83 o
  -1   4   5      313.68      314.32      1.94 o
   0   4   5       66.71       61.42      2.11 o
   1   4   5      188.62      204.19      3.58 o
   2   4   5        8.06        6.19      0.77 o
   3   4   5      104.10       98.18      4.20 o
   4   4   5        8.88        9.27      3.09 o
   5   4   5       14.66       14.87      4.23 o
   6   4   5        1.05        3.10      3.43 o
   7   4   5        0.44        0.56      5.62 o
 -10   5   5        0.20        0.78     37.60 o
  -9   5   5        0.67       -2.58      4.47 o
  -8   5   5        0.12        3.30      4.51 o
  -7   5   5       64.71       73.20      3.70 o
  -6   5   5        0.05        0.71      1.38 o
  -5   5   5        3.17        2.03      1.55 o
  -4   5   5      206.93      216.91      3.08 o
  -3   5   5       48.91       51.14      1.30 o
  -2   5   5        1.52        1.50      0.57 o
  -1   5   5       93.77       92.19      2.48 o
   0   5   5      476.64      474.58      6.11 o
   1   5   5       69.71       76.67      2.76 o
   2   5   5       52.61       50.66      3.45 o
   3   5   5       13.04        6.64      3.52 o
   4   5   5        0.44       -2.47      4.51 o
   5   5   5        4.37        4.20      4.42 o
   6   5   5        0.56        0.07      0.94 o
   7   5   5        0.18        1.76      7.64 o
 -10   6   5        3.59        6.92      7.91 o
  -8   6   5       26.84       19.41      4.75 o
  -7   6   5       52.31       58.91      2.47 o
  -6   6   5        6.32        4.46      1.52 o
  -5   6   5        6.63        7.91      1.41 o
  -4   6   5       96.53      101.99      1.96 o
  -3   6   5       22.76       24.09      0.86 o
  -2   6   5       46.93       48.81      1.18 o
  -1   6   5        5.91        5.02      0.81 o
   0   6   5       35.12       29.75      1.64 o
   1   6   5       32.01       41.68      2.65 o
   2   6   5        7.72        8.60      2.24 o
   3   6   5        5.72        6.15      2.84 o
   4   6   5        3.22        5.50      3.13 o
   5   6   5        1.76        4.73      3.94 o
   6   6   5        0.28        1.15      7.55 o
  -9   7   5        0.02        0.69      6.52 o
  -8   7   5        3.94        3.66      5.22 o
  -7   7   5        0.02        2.74      2.55 o
  -6   7   5       58.50       62.48      1.82 o
  -5   7   5       66.68       74.31      1.72 o
  -4   7   5       29.85       31.52      1.51 o
  -3   7   5       85.69       84.85      1.46 o
  -2   7   5       68.25       70.93      1.37 o
  -1   7   5       15.86       13.85      1.62 o
   0   7   5       39.80       34.62      1.77 o
   1   7   5       36.89       32.49      1.88 o
   2   7   5       14.43       15.28      2.77 o
   3   7   5       11.99       15.66      3.02 o
   4   7   5        0.21        4.12      3.70 o
   5   7   5        0.94        4.78      6.37 o
  -9   8   5        7.28        8.29      6.30 o
  -8   8   5        4.92        6.04      5.11 o
  -7   8   5       29.88       29.40      2.84 o
  -6   8   5        0.59        0.39      1.11 o
  -5   8   5        0.57       -0.04      0.67 o
  -4   8   5       11.46        8.71      1.52 o
  -3   8   5       16.61       15.47      1.96 o
  -2   8   5       17.75       11.52      1.56 o
  -1   8   5       47.67       53.04      2.24 o
   0   8   5       49.98       54.56      2.39 o
   1   8   5       10.87        9.69      2.98 o
   2   8   5        2.97        5.23      3.49 o
   3   8   5        6.05        9.08      3.92 o
   4   8   5        0.98        5.64      4.52 o
  -8   9   5        0.01        1.87      5.86 o
  -7   9   5       12.72       13.43      2.98 o
  -6   9   5        1.83       -0.05      2.22 o
  -5   9   5        0.10       -0.09      2.42 o
  -4   9   5       29.34       28.54      3.69 o
  -3   9   5        1.21        0.56      2.43 o
  -2   9   5        0.36        0.10      0.73 o
  -1   9   5       72.59       77.52      2.29 o
   0   9   5        3.66        2.34      2.48 o
   1   9   5       12.94       16.00      2.85 o
   2   9   5       26.14       29.96      4.34 o
   3   9   5        0.96        4.93      4.84 o
  -7  10   5        0.73        2.49      4.41 o
  -6  10   5        0.09       -0.50      3.00 o
  -5  10   5        8.04        5.58      3.86 o
  -4  10   5        0.43       -0.33      1.90 o
  -3  10   5        0.16       -0.57      2.15 o
  -2  10   5       13.88       15.17      2.87 o
  -1  10   5       10.39        4.47      2.97 o
   0  10   5        4.14        8.08      3.97 o
   1  10   5        5.04        7.12      4.46 o
   2  10   5        1.59        4.03      6.74 o
  -6  11   5        2.07        2.69      5.45 o
  -5  11   5        0.57        1.84      4.71 o
  -4  11   5        0.00       -1.37      3.01 o
  -3  11   5        3.35        5.20      3.59 o
  -2  11   5        0.02       -0.61      4.71 o
  -1  11   5        0.10       -2.17      4.26 o
   0  11   5        0.72       -0.80      1.69 o
  -2  12   5        0.59        3.54      8.84 o
   0 -13   6        0.00       -2.47      6.87 o
   1 -13   6        0.03       -0.95      3.83 o
  -1 -12   6        0.41        0.26      7.24 o
   0 -12   6       11.60        9.89      6.80 o
   1 -12   6        1.11        0.73      5.24 o
   2 -12   6        1.66        0.04      5.74 o
   3 -12   6        0.00        1.40      5.55 o
   4 -12   6        0.02        6.49      6.80 o
   5 -12   6        2.45        2.07      6.52 o
  -4 -11   6        0.71        3.69      8.90 o
  -3 -11   6        5.43        8.89      5.11 o
  -2 -11   6        5.82       10.77      4.01 o
  -1 -11   6        8.10        7.07      4.84 o
   0 -11   6        5.45        3.57      3.82 o
   1 -11   6       20.19       21.15      3.33 o
   2 -11   6        4.76        2.79      2.70 o
   3 -11   6       32.82       31.91      3.38 o
   4 -11   6        0.30        3.92      4.83 o
   5 -11   6        3.25        6.90      6.25 o
   6 -11   6       14.58       21.69      6.13 o
  -5 -10   6        4.39        4.26      8.40 o
  -4 -10   6        6.88        8.62      4.73 o
  -3 -10   6        0.09        4.20      3.92 o
  -2 -10   6        0.10        0.40      2.19 o
  -1 -10   6       16.80       12.12      2.54 o
   0 -10   6        7.91       11.87      2.74 o
   1 -10   6        3.06        5.65      2.72 o
   2 -10   6       14.15       17.38      2.18 o
   3 -10   6        0.11       -0.63      2.49 o
   4 -10   6        7.06        6.42      2.88 o
   5 -10   6       28.83       32.57      5.14 o
   6 -10   6        0.00        2.77      5.43 o
  -5  -9   6        0.32       -0.65      3.78 o
  -4  -9   6        2.29        0.95      1.35 o
  -3  -9   6        0.15        0.07      2.19 o
  -2  -9   6        0.23        2.43      3.97 o
  -1  -9   6        0.00       -0.01      1.25 o
   0  -9   6        0.41       -0.67      1.86 o
   1  -9   6       27.67       29.81      2.43 o
   2  -9   6        0.56        2.61      2.23 o
   3  -9   6        0.06        0.99      1.79 o
   4  -9   6        0.05        2.45      2.51 o
   5  -9   6        5.44        7.34      2.77 o
   6  -9   6        4.52        8.79      4.76 o
   7  -9   6        0.21       -1.57      7.29 o
  -6  -8   6        0.92        0.68      3.11 o
  -5  -8   6        2.70        2.80      2.15 o
  -4  -8   6       28.51       31.19      4.43 o
  -2  -8   6        1.81       -1.68      1.84 o
  -1  -8   6       20.69       19.62      3.00 o
   0  -8   6       49.80       44.85      2.25 o
   1  -8   6       44.08       45.98      1.76 o
   2  -8   6       19.86       25.37      2.20 o
   3  -8   6       24.04       22.17      2.14 o
   4  -8   6       13.12       13.62      3.61 o
   5  -8   6        1.62        3.07      2.33 o
   6  -8   6       41.48       41.62      2.85 o
   7  -8   6       40.67       43.02      5.11 o
   8  -8   6        0.45       -2.25     11.68 o
  -7  -7   6        0.01        1.23      3.98 o
  -6  -7   6        1.34        0.93      1.70 o
  -5  -7   6       47.10       48.02      2.83 o
  -4  -7   6        5.02        6.91      2.12 o
  -3  -7   6        8.79        7.99      1.95 o
  -2  -7   6      242.24      245.26     11.80 o
  -1  -7   6        3.70        7.14      1.61 o
   0  -7   6       39.52       34.08      1.62 o
   1  -7   6      447.79      391.73      3.70 o
   2  -7   6        9.62        9.92      0.86 o
   3  -7   6        5.23        5.71      2.71 o
   4  -7   6       12.57       14.02      2.13 o
   5  -7   6       10.13       11.57      3.18 o
   6  -7   6       10.94        9.71      3.79 o
   7  -7   6       33.72       33.94      5.04 o
   8  -7   6       22.97       23.04      6.47 o
  -8  -6   6        0.48        0.28      1.79 o
  -7  -6   6        0.13       -0.76      1.68 o
  -6  -6   6        9.54        8.10      2.64 o
  -5  -6   6       22.33       20.46      2.46 o
  -4  -6   6        6.08        5.00      1.86 o
  -3  -6   6       85.55       75.64      2.45 o
  -2  -6   6       10.32        8.77      0.65 o
  -1  -6   6       29.33       29.11      1.49 o
   0  -6   6      423.48      389.80      5.61 o
   1  -6   6      226.68      217.17      1.58 o
   2  -6   6        6.15        6.26      0.89 o
   3  -6   6      799.01      780.98      9.39 o
   4  -6   6      107.14      110.75      4.65 o
   5  -6   6        2.15        2.81      3.11 o
   6  -6   6       16.89       13.58      3.98 o
   7  -6   6        5.75        7.51      3.91 o
   8  -6   6        2.07        2.07      6.07 o
  -9  -5   6        1.19       -2.37      7.76 o
  -8  -5   6        0.02       -0.23      0.74 o
  -7  -5   6        3.01        0.02      0.67 o
  -6  -5   6       26.86       19.26      2.62 o
  -5  -5   6        5.78        0.19      2.47 o
  -4  -5   6       23.88       28.03      1.82 o
  -3  -5   6      334.46      329.38      5.01 o
  -2  -5   6      126.12      118.42      4.64 o
  -1  -5   6      907.31      891.40     21.11 o
   0  -5   6      159.40      151.58      1.61 o
   1  -5   6      117.07      125.84      1.26 o
   2  -5   6       34.33       25.57      1.39 o
   3  -5   6       11.57        8.34      2.49 o
   4  -5   6       78.27       79.73      4.18 o
   5  -5   6      251.96      242.44      4.37 o
   6  -5   6       16.87       12.88      3.17 o
   7  -5   6        9.44       11.26      4.00 o
   8  -5   6        4.02        7.71      5.82 o
  -9  -4   6        0.72       -0.90      4.37 o
  -8  -4   6        4.57        4.03      2.99 o
  -7  -4   6       28.27       31.30      2.95 o
  -6  -4   6        0.30        2.47      2.09 o
  -5  -4   6      231.81      257.53      4.17 o
  -4  -4   6        1.56       -0.17      0.53 o
  -3  -4   6       49.17       45.08      1.38 o
  -2  -4   6      112.12      101.65      5.28 o
  -1  -4   6      170.11      176.62      2.38 o
   0  -4   6      997.94     1109.64      6.65 o
   1  -4   6      825.09      713.57      9.17 o
   2  -4   6      245.84      217.07      4.66 o
   3  -4   6       55.56       46.82      1.15 o
   4  -4   6        6.83        5.90      1.18 o
   5  -4   6       10.89       11.04      1.61 o
   6  -4   6       23.74       21.04      2.08 o
   7  -4   6       20.63       19.28      3.65 o
   8  -4   6        0.54       -1.02      2.28 o
   9  -4   6        2.09        1.03      8.28 o
  -9  -3   6        0.33        3.27      4.44 o
  -8  -3   6        0.44        0.26      1.54 o
  -7  -3   6        0.15        0.67      2.41 o
  -6  -3   6       18.92       17.70      2.22 o
  -5  -3   6        3.48        0.20      1.32 o
  -4  -3   6       78.69       90.03      1.57 o
  -3  -3   6      340.62      335.44      6.29 o
  -2  -3   6     1088.14     1000.77      7.33 o
  -1  -3   6      745.88      740.86      9.90 o
   0  -3   6      381.52      418.74      3.52 o
   1  -3   6      863.57      821.54      9.33 o
   2  -3   6       32.41       27.98      1.43 o
   3  -3   6      190.57      168.76      2.90 o
   4  -3   6      357.60      353.59      8.70 o
   5  -3   6      158.87      155.35      3.78 o
   6  -3   6       60.41       66.65      2.68 o
   7  -3   6       30.87       30.28      2.69 o
   8  -3   6        2.22        4.77      5.36 o
   9  -3   6        2.72       -1.10      9.14 o
  -9  -2   6        0.41       -0.01      0.17 o
  -8  -2   6        3.57        3.18      3.22 o
  -7  -2   6        8.94       11.33      2.56 o
  -6  -2   6      159.11      169.30      3.85 o
  -5  -2   6        0.66        2.51      1.98 o
  -4  -2   6        2.48        4.51      1.10 o
  -3  -2   6       89.42       97.65      1.60 o
  -2  -2   6       18.98       25.95      0.84 o
  -1  -2   6      444.63      442.94      4.28 o
   0  -2   6     4708.29     4584.97     46.40 o
   1  -2   6        2.07        6.69      1.15 o
   2  -2   6      113.85      115.31      1.66 o
   3  -2   6      239.23      226.96      6.97 o
   4  -2   6      325.11      320.11      3.94 o
   5  -2   6       79.48       76.48      2.59 o
   6  -2   6      146.70      157.66      5.63 o
   7  -2   6        3.87        2.79      2.66 o
   8  -2   6        8.87        7.58      3.61 o
   9  -2   6       16.24       17.35      7.18 o
  -9  -1   6        0.04        2.73      3.36 o
  -8  -1   6        1.36        1.23      2.98 o
  -7  -1   6       43.83       37.18      2.73 o
  -6  -1   6      374.28      345.43      4.83 o
  -5  -1   6       18.92       19.93      3.38 o
  -4  -1   6       55.71       59.38      1.52 o
  -3  -1   6      203.38      194.31      1.71 o
  -2  -1   6       69.79       83.00      1.10 o
  -1  -1   6       31.65       35.97      1.97 o
   0  -1   6      444.33      451.34      5.12 o
   1  -1   6        2.54        1.66      0.78 o
   2  -1   6        9.26       14.36      1.27 o
   3  -1   6       98.81      111.70      2.34 o
   4  -1   6      189.58      202.75      3.30 o
   5  -1   6      856.80      858.20     14.58 o
   6  -1   6        8.97        4.97      2.27 o
   7  -1   6        0.00        1.50      2.70 o
   8  -1   6        2.13        1.29      3.16 o
   9  -1   6        0.40       -1.47      7.17 o
 -10   0   6        1.33       -0.44      1.59 o
  -9   0   6        5.91        7.14      3.50 o
  -8   0   6        0.03        8.28      2.94 o
  -7   0   6        9.12        5.98      2.44 o
  -6   0   6      345.38      360.52      4.98 o
  -5   0   6        2.14        2.36      1.64 o
  -4   0   6      101.69      100.81      1.52 o
  -3   0   6      203.03      188.96      1.86 o
  -2   0   6      235.18      252.24      3.96 o
  -1   0   6      192.32      179.20      1.92 o
   0   0   6       26.07       35.89      0.96 o
   1   0   6        1.11        1.95      0.95 o
   2   0   6       35.51       32.37      1.44 o
   3   0   6      276.78      273.61      3.35 o
   4   0   6       17.07       13.56      1.89 o
   5   0   6        0.15        2.07      2.96 o
   6   0   6       27.25       26.12      3.80 o
   7   0   6        1.01        3.25      3.10 o
   8   0   6        0.05        0.13      4.41 o
   9   0   6        0.73        1.49      8.25 o
 -10   1   6        0.36       -1.88      9.94 o
  -9   1   6        3.29        6.02      5.48 o
  -8   1   6       39.99       37.72      3.14 o
  -7   1   6       44.94       39.11      3.39 o
  -6   1   6       56.05       48.47      2.03 o
  -5   1   6        0.27        2.73      1.07 o
  -4   1   6      224.72      223.17      1.80 o
  -3   1   6      101.30      124.05      1.49 o
  -2   1   6       29.55       28.90      1.06 o
  -1   1   6     1035.94     1132.69      7.82 o
   0   1   6      125.69      173.24      2.45 o
   1   1   6      620.74      616.50      8.34 o
   2   1   6      512.97      483.31      2.78 o
   3   1   6        8.79        7.20      1.28 o
   4   1   6       20.43       20.32      2.03 o
   5   1   6        8.31        5.18      2.04 o
   6   1   6       17.87       16.05      2.69 o
   7   1   6        3.30        1.47      5.01 o
   8   1   6        1.58        8.78      6.85 o
 -10   2   6        0.01        0.62      7.17 o
  -9   2   6        1.10       -1.50      4.68 o
  -8   2   6       29.09       33.02      4.53 o
  -7   2   6        9.56        6.76      2.24 o
  -6   2   6       41.00       47.20      2.05 o
  -5   2   6      530.15      522.91      4.92 o
  -4   2   6       76.56       77.59      1.07 o
  -3   2   6      987.27      924.60      5.03 o
  -2   2   6      904.23      860.63      7.58 o
  -1   2   6        2.22        2.90      0.65 o
   0   2   6        3.53        6.49      0.73 o
   1   2   6      131.70      129.18      4.55 o
   2   2   6        3.46        3.28      0.59 o
   3   2   6      104.60       92.80      1.43 o
   4   2   6        0.43        0.12      1.22 o
   5   2   6       23.10       20.39      2.42 o
   6   2   6        0.00        0.25      2.57 o
   7   2   6        0.81        4.52      5.53 o
   8   2   6        0.03        2.58      7.51 o
 -10   3   6        0.19       -0.83      4.58 o
  -9   3   6       11.27        9.90      5.65 o
  -8   3   6        2.36        3.68      4.45 o
  -7   3   6       19.60       18.70      2.38 o
  -6   3   6       85.90       85.04      2.06 o
  -5   3   6      170.69      195.10      2.46 o
  -4   3   6        6.34        6.24      1.13 o
  -3   3   6      443.39      439.29      3.00 o
  -2   3   6       61.14       56.22      2.53 o
  -1   3   6      440.18      423.30      3.19 o
   0   3   6      821.24      788.71      4.53 o
   1   3   6       12.57       15.04      1.81 o
   2   3   6       58.43       50.95      1.11 o
   3   3   6       22.19       22.95      1.28 o
   4   3   6       50.92       42.27      2.54 o
   5   3   6        0.70       -2.59      2.90 o
   6   3   6        8.03        7.53      3.16 o
   7   3   6        0.16        1.56      5.53 o
 -10   4   6        6.92        6.59      7.33 o
  -9   4   6       10.51       11.03      5.33 o
  -8   4   6        2.01        0.39      1.45 o
  -7   4   6       44.84       38.66      3.00 o
  -6   4   6        0.17        0.76      1.03 o
  -5   4   6      261.93      245.18      3.33 o
  -4   4   6      544.92      549.38      4.40 o
  -3   4   6       57.68       55.00      1.71 o
  -2   4   6      123.15      117.96      1.84 o
  -1   4   6      465.81      463.76      4.52 o
   0   4   6       12.35       11.11      1.40 o
   1   4   6       23.57       22.86      3.98 o
   2   4   6      295.62      304.91      4.63 o
   3   4   6        3.80        1.34      1.86 o
   4   4   6       24.34       21.50      2.69 o
   5   4   6       23.43       24.66      3.48 o
   6   4   6        1.59        0.19      1.83 o
   7   4   6        2.95        1.94      7.33 o
 -10   5   6        1.46       -0.71      6.50 o
  -8   5   6       49.97       52.90      5.01 o
  -7   5   6        9.06       10.29      2.82 o
  -6   5   6       33.64       29.17      2.49 o
  -5   5   6        0.25        1.73      1.80 o
  -4   5   6       80.28       76.76      2.23 o
  -3   5   6        0.27       -0.16      0.46 o
  -2   5   6     1086.42     1052.82      4.85 o
  -1   5   6      197.43      193.34      5.53 o
   0   5   6      444.23      453.91      4.88 o
   1   5   6      256.47      264.40      4.46 o
   2   5   6        0.02        0.07      0.37 o
   3   5   6       75.48       66.29      3.30 o
   4   5   6        7.93       11.76      2.99 o
   5   5   6        0.42        1.28      3.70 o
   6   5   6        2.76        1.19      5.08 o
 -10   6   6        0.11        2.77      8.11 o
  -9   6   6        2.03       -1.01      5.47 o
  -8   6   6        1.83        0.69      1.69 o
  -7   6   6       15.60       15.37      2.21 o
  -6   6   6       20.05       15.17      1.65 o
  -5   6   6       56.67       47.18      2.10 o
  -4   6   6       12.78       13.63      1.31 o
  -3   6   6      150.63      157.51      1.96 o
  -2   6   6       37.93       38.30      1.09 o
  -1   6   6       49.97       44.55      1.95 o
   0   6   6       33.08       26.20      1.69 o
   1   6   6      116.38      137.98      6.52 o
   2   6   6        0.07       -1.41      1.41 o
   3   6   6       64.77       67.05      3.59 o
   4   6   6        3.07        7.00      3.25 o
   5   6   6        0.76        6.15      4.16 o
   6   6   6        3.52        2.93      8.15 o
  -9   7   6        0.19        0.09      6.97 o
  -8   7   6        1.67        2.89      3.76 o
  -7   7   6       12.43       18.67      2.68 o
  -6   7   6        0.26        1.16      1.17 o
  -5   7   6        4.24        2.53      1.50 o
  -4   7   6        3.35        1.08      1.22 o
  -3   7   6       55.61       51.82      1.41 o
  -2   7   6        0.12        1.09      1.18 o
  -1   7   6        1.77        1.63      1.66 o
   0   7   6       54.97       55.64      2.27 o
   1   7   6        6.43        4.53      1.88 o
   2   7   6        0.99        1.55      3.06 o
   3   7   6       14.70       16.95      3.59 o
   4   7   6        0.37        5.82      4.10 o
   5   7   6        0.01        2.42      7.84 o
  -9   8   6        0.69        1.91      7.12 o
  -8   8   6        3.84        3.74      4.83 o
  -7   8   6        0.69        0.41      1.06 o
  -6   8   6       25.21       27.59      2.06 o
  -5   8   6        0.68       -0.55      1.17 o
  -4   8   6        0.45        0.10      0.75 o
  -3   8   6       10.02       11.11      1.96 o
  -2   8   6        1.34        2.52      1.66 o
  -1   8   6        3.13        3.39      1.99 o
   0   8   6        3.42        2.74      2.89 o
   1   8   6        6.08        8.15      3.36 o
   2   8   6       21.40       24.87      3.43 o
   3   8   6        0.33        0.43      0.97 o
  -8   9   6        0.83        1.28      3.65 o
  -7   9   6        9.81        9.34      4.48 o
  -6   9   6        0.07        0.95      2.95 o
  -5   9   6        1.95        0.31      0.95 o
  -4   9   6        5.09        2.25      2.49 o
  -3   9   6        6.86        3.92      2.61 o
  -2   9   6        0.05       -1.52      2.15 o
  -1   9   6        5.56        3.84      2.64 o
   0   9   6        6.22        7.71      2.84 o
   1   9   6        3.69        3.53      4.07 o
   2   9   6        0.90        2.03      4.14 o
   3   9   6        1.03        2.06      6.76 o
  -7  10   6        1.27        3.60      5.03 o
  -6  10   6        0.18        1.09      4.86 o
  -5  10   6        4.91        9.00      3.32 o
  -4  10   6        0.38        0.40      1.82 o
  -3  10   6        3.91        2.93      3.16 o
  -2  10   6        0.66       -0.93      1.83 o
  -1  10   6        0.86        0.63      1.49 o
   0  10   6        0.29        0.62      3.02 o
   1  10   6        0.16        2.92      5.16 o
   2  10   6        0.70        1.91      8.10 o
  -6  11   6        0.32        2.99      5.43 o
  -5  11   6        4.35        1.31      4.79 o
  -4  11   6        3.96        5.08      4.83 o
  -3  11   6        3.13        2.87      3.91 o
  -2  11   6        0.41        0.43      6.85 o
  -1  11   6        0.20       -0.22      6.23 o
   0  11   6        0.73        3.11      7.81 o
  -1 -12   7        5.39        4.53      7.04 o
   1 -12   7        4.70        5.41      4.33 o
   2 -12   7        0.55       -0.23     10.07 o
   3 -12   7        0.05        2.74      6.46 o
   4 -12   7        1.23        1.38      6.35 o
  -4 -11   7        0.41        6.21      8.43 o
  -3 -11   7        3.38        4.07      5.00 o
  -2 -11   7        0.16        4.01      5.27 o
  -1 -11   7        0.24        2.20      3.78 o
   0 -11   7       10.25       10.26      3.52 o
   1 -11   7        0.17        1.64      3.47 o
   2 -11   7        0.44        0.28      2.70 o
   3 -11   7        1.41        7.74      3.56 o
   4 -11   7        2.74        8.25      4.98 o
   5 -11   7        4.88        3.84      6.34 o
  -5 -10   7        2.17        6.90      8.45 o
  -4 -10   7        1.07        1.66      3.66 o
  -3 -10   7       17.21       19.69      3.81 o
  -2 -10   7        2.67        6.67      3.51 o
  -1 -10   7       30.25       32.25      2.97 o
   0 -10   7        0.27        3.02      4.22 o
   1 -10   7        0.10       -0.55      6.20 o
   2 -10   7        7.53        4.09      2.85 o
   3 -10   7       12.04        9.10      2.97 o
   4 -10   7        3.97        3.21      2.93 o
   5 -10   7       11.75        4.86      5.42 o
   6 -10   7        8.48       11.26      6.48 o
  -5  -9   7        0.09        2.85      3.47 o
  -4  -9   7        6.97       10.76      2.80 o
  -3  -9   7        0.01       -2.69      4.67 o
  -2  -9   7        0.01       -1.15      2.52 o
  -1  -9   7       50.14       55.47      2.74 o
   0  -9   7        7.18        5.17      2.27 o
   1  -9   7       17.75       20.78      4.75 o
   2  -9   7        7.90       11.60      2.16 o
   3  -9   7        9.41        4.40      2.52 o
   4  -9   7       97.38       93.65      3.27 o
   5  -9   7       34.40       46.96      3.00 o
   6  -9   7        2.92       10.07      5.48 o
   7  -9   7        2.38        4.40      6.84 o
  -6  -8   7        1.54        2.68      3.31 o
  -5  -8   7       17.33       16.08      4.44 o
  -4  -8   7        0.00       -1.55      2.46 o
  -3  -8   7       16.76       22.28      3.82 o
  -2  -8   7        2.88        5.41      3.22 o
  -1  -8   7       93.88       82.02      4.31 o
   0  -8   7        4.35        4.05      3.13 o
   1  -8   7       61.23       56.89      2.44 o
   2  -8   7        2.72        5.94      2.53 o
   3  -8   7       30.03       30.44      2.44 o
   4  -8   7       35.96       38.15      2.57 o
   5  -8   7        4.08        0.00      1.58 o
   6  -8   7        7.45        6.11      2.94 o
   7  -8   7       11.25       13.65      5.02 o
  -7  -7   7        0.08        3.95      3.62 o
  -6  -7   7        5.90       10.13      3.64 o
  -5  -7   7        0.74       -0.08      1.42 o
  -4  -7   7       14.17       14.40      2.18 o
  -3  -7   7        6.56        5.67      2.09 o
  -2  -7   7       96.55       92.71      4.34 o
  -1  -7   7      248.22      259.38      6.09 o
   0  -7   7      677.39      626.03      8.52 o
   1  -7   7        3.54        4.85      1.97 o
   2  -7   7      579.55      559.67      6.78 o
   3  -7   7      244.41      241.69      4.04 o
   4  -7   7       21.50       19.08      3.35 o
   5  -7   7        5.96       11.19      3.97 o
   6  -7   7        5.59        7.94      4.53 o
   7  -7   7       37.48       33.77      5.09 o
   8  -7   7        1.04        0.48      6.05 o
  -8  -6   7        5.33        1.85      3.52 o
  -7  -6   7        0.50        0.43      3.13 o
  -6  -6   7       17.71       17.70      2.90 o
  -5  -6   7        4.63        5.21      2.34 o
  -4  -6   7       28.21       31.01      1.93 o
  -3  -6   7        3.39        0.36      2.12 o
  -2  -6   7      374.93      374.97      6.81 o
  -1  -6   7      206.96      210.07      5.23 o
   0  -6   7       20.83       23.91      1.04 o
   1  -6   7        4.71        4.16      1.13 o
   2  -6   7       51.34       49.95      1.32 o
   3  -6   7      463.05      447.95      7.76 o
   4  -6   7        5.36        3.95      2.69 o
   5  -6   7       93.22       80.69      4.35 o
   6  -6   7        2.43        2.17      4.11 o
   7  -6   7       38.45       34.71      4.93 o
   8  -6   7       38.45       42.86      5.50 o
  -9  -5   7        2.04        4.59      6.82 o
  -8  -5   7        0.02       -0.03      0.55 o
  -7  -5   7        8.08        3.36      3.00 o
  -6  -5   7        3.15        2.84      3.60 o
  -5  -5   7        0.35       -1.13      2.71 o
  -4  -5   7      102.39      111.86      2.48 o
  -3  -5   7       31.45       35.14      1.24 o
  -2  -5   7        0.67        0.60      2.65 o
  -1  -5   7       98.08       91.99      3.49 o
   0  -5   7      452.24      423.34      3.43 o
   1  -5   7       25.17       18.74      0.82 o
   2  -5   7       39.57       25.47      3.10 o
   3  -5   7      118.76      111.57      1.66 o
   4  -5   7      461.53      442.42      7.65 o
   5  -5   7        9.21        9.64      1.81 o
   6  -5   7       40.23       34.32      3.85 o
   7  -5   7        2.52        4.69      4.27 o
   8  -5   7        0.76       -1.02     17.24 o
  -9  -4   7        0.52        2.07      5.01 o
  -8  -4   7        0.09       -1.70      6.96 o
  -7  -4   7       13.26       16.01      2.75 o
  -6  -4   7       10.26        8.23      2.46 o
  -5  -4   7       26.65       25.80      2.41 o
  -4  -4   7       10.21        9.33      1.59 o
  -3  -4   7        1.68        2.14      1.13 o
  -2  -4   7       28.75       26.21      1.62 o
  -1  -4   7      161.03      190.42      4.15 o
   0  -4   7        2.18        0.06      0.50 o
   1  -4   7      563.13      567.30      4.43 o
   2  -4   7      141.91      135.00      1.26 o
   3  -4   7       71.97       74.48      1.56 o
   4  -4   7       62.50       64.45      2.19 o
   5  -4   7      364.33      364.32      8.37 o
   6  -4   7       13.75       16.81      2.37 o
   7  -4   7       13.07        7.36      4.57 o
   8  -4   7        0.26        0.64      5.76 o
  -9  -3   7        0.02       -0.34      1.72 o
  -8  -3   7        8.84        8.17      3.31 o
  -7  -3   7        0.89        0.38      2.48 o
  -6  -3   7        7.85        8.88      2.25 o
  -5  -3   7       76.53       75.12      2.78 o
  -4  -3   7       11.25       10.11      1.74 o
  -3  -3   7       63.34       54.54      1.65 o
  -2  -3   7      308.85      280.38      2.44 o
  -1  -3   7        3.71        2.11      0.66 o
   0  -3   7     1260.94     1306.54     11.06 o
   1  -3   7     1159.00     1142.08      9.75 o
   2  -3   7        6.12        2.76      1.31 o
   3  -3   7       21.96       19.64      1.68 o
   4  -3   7        0.04        1.30      1.60 o
   5  -3   7      109.95      106.31      2.98 o
   6  -3   7        0.09       -0.79      1.91 o
   7  -3   7        3.85        5.12      2.86 o
   8  -3   7        0.00       -2.02      5.46 o
   9  -3   7        4.38        5.77      7.82 o
  -9  -2   7        0.34        0.52      1.58 o
  -8  -2   7        0.99        1.38      2.86 o
  -7  -2   7        5.43        7.26      2.23 o
  -6  -2   7      114.57      117.01      4.41 o
  -5  -2   7        1.03       -0.33      0.77 o
  -4  -2   7      305.12      277.74      2.72 o
  -3  -2   7      469.18      455.89      3.11 o
  -2  -2   7       44.61       49.99      1.33 o
  -1  -2   7        2.22        0.74      1.10 o
   0  -2   7      980.07     1145.96     10.28 o
   1  -2   7        0.08        0.36      0.70 o
   2  -2   7      856.12      893.38      5.55 o
   3  -2   7       66.32       68.81      3.55 o
   4  -2   7        0.63        1.23      1.70 o
   5  -2   7       43.87       36.50      2.28 o
   6  -2   7        1.04       -1.50      1.55 o
   7  -2   7        0.00        0.63      2.23 o
   8  -2   7        0.37       -0.40      2.43 o
   9  -2   7        0.32        1.64      7.67 o
 -10  -1   7        0.46       -0.24      5.13 o
  -9  -1   7        5.70        5.95      3.54 o
  -8  -1   7        9.92        8.93      2.97 o
  -7  -1   7       55.80       54.33      2.91 o
  -6  -1   7      293.50      295.38      4.98 o
  -5  -1   7        3.41        3.34      1.26 o
  -4  -1   7      386.16      366.92      2.62 o
  -3  -1   7       35.85       29.45      0.97 o
  -2  -1   7      842.43      760.39      3.78 o
  -1  -1   7     1391.53     1366.32     18.30 o
   0  -1   7       59.96       63.84      1.39 o
   1  -1   7       15.09       12.70      1.19 o
   2  -1   7        1.56       -0.28      0.45 o
   3  -1   7      212.73      234.22      3.32 o
   4  -1   7        2.29        2.32      1.72 o
   5  -1   7       65.32       62.92      2.83 o
   6  -1   7        2.79        2.62      2.51 o
   7  -1   7        3.46       -0.08      2.94 o
   8  -1   7        0.54        0.33      1.86 o
 -10   0   7        0.34        2.43      7.53 o
  -9   0   7        0.04       -0.31      2.91 o
  -8   0   7       90.53       90.03      3.77 o
  -7   0   7       21.05       22.84      2.69 o
  -6   0   7      850.53      795.99     10.56 o
  -5   0   7      338.46      322.90      3.33 o
  -4   0   7      257.26      236.59      2.16 o
  -3   0   7      106.72      102.01      1.30 o
  -2   0   7        0.11       -0.11      0.13 o
  -1   0   7      275.78      268.92      1.99 o
   0   0   7      116.50      126.66      1.99 o
   1   0   7     1318.48     1385.95     17.37 o
   2   0   7       19.69       14.39      2.40 o
   3   0   7      295.27      281.99      3.56 o
   4   0   7       12.34       10.15      2.33 o
   5   0   7      241.28      239.57      4.01 o
   6   0   7       25.57       21.59      3.34 o
   7   0   7        0.03        0.84      3.75 o
   8   0   7        2.59        1.68      6.64 o
 -10   1   7        7.02        7.62      7.14 o
  -9   1   7        3.20        6.68      3.26 o
  -8   1   7       19.00       22.62      2.92 o
  -7   1   7       11.01        7.85      2.53 o
  -6   1   7       58.42       60.99      2.27 o
  -5   1   7      178.38      170.53      2.67 o
  -4   1   7      351.17      315.60      2.17 o
  -3   1   7     1830.86     1739.16      7.79 o
  -2   1   7      170.96      181.65      2.19 o
  -1   1   7     1213.95     1306.29      6.73 o
   0   1   7      380.45      344.41      2.32 o
   1   1   7      297.18      238.66      2.43 o
   2   1   7      369.55      370.39      3.37 o
   3   1   7       42.38       40.51      1.59 o
   4   1   7        3.61        4.62      1.35 o
   5   1   7        5.46        4.51      1.73 o
   6   1   7       14.10       15.50      3.08 o
   7   1   7        8.13        7.51      5.61 o
   8   1   7        0.10        2.09      6.44 o
 -10   2   7        0.01        1.97      7.20 o
  -9   2   7        0.03        1.04      5.23 o
  -8   2   7       25.24       24.57      2.99 o
  -7   2   7       99.59       90.23      2.69 o
  -6   2   7      110.01      109.33      2.21 o
  -5   2   7       37.85       35.40      1.82 o
  -4   2   7       40.73       40.92      0.98 o
  -3   2   7       64.53       52.32      1.03 o
  -2   2   7        2.23        4.35      1.00 o
  -1   2   7        0.90        0.98      1.04 o
   0   2   7      593.70      607.16      6.62 o
   1   2   7        5.51        8.21      0.46 o
   2   2   7      949.87      951.79      7.57 o
   3   2   7      139.82      147.85      2.23 o
   4   2   7       30.08       30.15      1.65 o
   5   2   7       48.01       51.97      2.10 o
   6   2   7       16.11       19.07      4.34 o
   7   2   7        0.14        2.04      6.23 o
 -10   3   7        2.48        5.18      6.75 o
  -9   3   7        0.01        0.59      5.59 o
  -8   3   7        2.69        9.25      4.19 o
  -7   3   7       42.62       45.72      2.33 o
  -6   3   7       20.54       19.35      1.72 o
  -5   3   7        5.11        4.44      1.53 o
  -4   3   7      139.23      123.33      2.04 o
  -3   3   7       31.97       36.68      1.28 o
  -2   3   7       96.78       85.57      3.96 o
  -1   3   7      168.58      177.79      2.92 o
   0   3   7      130.66      129.25      2.35 o
   1   3   7       55.51       50.68      2.36 o
   2   3   7      618.88      612.98      6.94 o
   3   3   7       11.97       11.86      1.18 o
   4   3   7       95.66       88.52      3.40 o
   5   3   7       16.27       21.49      2.70 o
   6   3   7        0.39        0.12      2.31 o
   7   3   7        1.91        1.81      6.10 o
 -10   4   7        3.56        7.13      7.28 o
  -9   4   7        1.80        0.76      6.26 o
  -8   4   7        0.05        1.97      3.19 o
  -7   4   7        9.95        5.20      2.00 o
  -6   4   7        1.10        2.74      2.01 o
  -5   4   7        1.86        3.74      1.64 o
  -4   4   7      150.98      147.06      2.76 o
  -3   4   7        4.95        6.07      1.64 o
  -2   4   7        0.14       -1.60      2.40 o
  -1   4   7       72.81       76.03      1.99 o
   0   4   7       27.89       26.63      1.73 o
   1   4   7      111.20      108.61      4.52 o
   2   4   7       57.71       51.22      2.75 o
   3   4   7       20.01       17.84      2.42 o
   4   4   7        0.01       -0.66      2.11 o
   5   4   7        0.01        2.26      3.31 o
   6   4   7        0.94        3.99      5.38 o
 -10   5   7        1.74       -1.04     15.93 o
  -9   5   7        0.06       -0.65      1.50 o
  -8   5   7        0.42       -1.69      2.92 o
  -7   5   7       16.60       14.52      2.20 o
  -6   5   7       13.32       17.06      2.04 o
  -5   5   7       64.73       75.79      2.42 o
  -4   5   7        1.18        0.01      0.36 o
  -3   5   7        2.91        6.68      1.08 o
  -2   5   7      219.73      211.35      1.69 o
  -1   5   7       90.04       88.61      2.17 o
   0   5   7       57.17       53.55      2.10 o
   1   5   7      114.69      110.41      3.26 o
   2   5   7        0.33        0.93      2.28 o
   3   5   7        0.59       -0.80      1.51 o
   4   5   7       15.93       20.48      4.46 o
   5   5   7        0.10       -0.46      1.52 o
   6   5   7        2.68       -0.01      0.10 o
 -10   6   7        1.89        4.48      8.34 o
  -9   6   7        4.48        3.84      6.53 o
  -8   6   7        5.00        8.25      3.66 o
  -7   6   7        4.08        4.75      2.36 o
  -6   6   7       36.95       43.03      1.92 o
  -5   6   7        0.27        1.57      1.95 o
  -4   6   7        3.39        2.20      1.48 o
  -3   6   7        2.55        2.02      1.10 o
  -2   6   7       61.63       61.57      2.16 o
  -1   6   7        2.35        2.08      1.45 o
   0   6   7       14.34        9.36      1.60 o
   1   6   7       14.45       14.04      1.86 o
   2   6   7        1.38        2.28      2.76 o
   3   6   7        2.26        4.37      3.28 o
   4   6   7        0.45        1.59      3.77 o
   5   6   7        0.50        1.90      4.29 o
  -8   7   7        4.34        2.73      3.33 o
  -7   7   7       21.53       21.43      2.22 o
  -6   7   7       24.75       28.18      1.93 o
  -5   7   7        8.92        6.36      1.59 o
  -4   7   7        8.70       11.36      1.47 o
  -3   7   7       10.92       14.68      1.72 o
  -2   7   7        0.06       -0.11      0.38 o
  -1   7   7       68.98       65.64      2.91 o
   0   7   7       14.02       16.33      1.96 o
   1   7   7       10.22       10.94      2.11 o
   2   7   7        3.36        3.73      3.34 o
   3   7   7        5.95        5.60      3.90 o
   4   7   7        2.14        7.09      4.75 o
  -8   8   7        1.07        4.06      3.51 o
  -7   8   7        7.75        7.84      2.48 o
  -6   8   7        0.54        1.92      2.12 o
  -5   8   7       15.65       17.11      2.37 o
  -4   8   7       13.13       13.53      2.15 o
  -3   8   7        0.67        0.01      2.85 o
  -2   8   7       34.79       37.34      1.91 o
  -1   8   7       13.32       13.61      2.37 o
   0   8   7       10.34        9.69      3.08 o
   1   8   7       31.37       30.49      3.30 o
   2   8   7        0.27        1.48      3.82 o
   3   8   7        3.53        6.15      4.46 o
  -7   9   7        6.26        6.70      4.33 o
  -6   9   7       18.86       22.02      3.07 o
  -5   9   7        8.16        7.99      2.97 o
  -4   9   7        0.95       -0.49      0.49 o
  -3   9   7       22.30       20.06      2.85 o
  -2   9   7        4.94        4.91      2.80 o
  -1   9   7        0.80        1.39      2.69 o
   0   9   7       53.22       56.31      3.39 o
   1   9   7        0.04       -0.49      3.56 o
   2   9   7        1.37        3.83      5.27 o
  -6  10   7        6.85        5.85      4.77 o
  -5  10   7        2.25        1.24      2.17 o
  -4  10   7       14.20       14.99      3.16 o
  -3  10   7        3.30       -0.15      1.89 o
  -2  10   7        1.61       -1.20      1.88 o
  -1  10   7        1.82        1.98      3.73 o
   0  10   7       17.73       22.56      6.62 o
   1  10   7        0.36       -0.23      0.96 o
  -5  11   7        0.88        3.72      5.33 o
  -4  11   7        1.87        2.13      4.99 o
  -3  11   7        0.08        0.15      3.64 o
  -2  11   7        0.68       -1.30      2.71 o
  -1  11   7        3.86        4.64      8.25 o
   1 -13   8        0.72        0.34      8.24 o
  -1 -12   8        2.79        4.68      6.44 o
   0 -12   8       15.45       13.25      4.54 o
   1 -12   8        0.26       -0.27      3.83 o
   2 -12   8        0.03       -1.16      5.01 o
   3 -12   8        2.44        1.97      5.86 o
  -4 -11   8        0.80        1.31      8.21 o
  -3 -11   8        1.34        1.77      5.32 o
  -2 -11   8        0.10        3.10      5.66 o
  -1 -11   8       20.23       19.83      3.89 o
   0 -11   8        1.64        3.74      3.77 o
   1 -11   8       40.95       36.34      3.51 o
   2 -11   8        1.46        3.27      3.01 o
   3 -11   8       16.14       19.05      3.50 o
   4 -11   8       16.80       18.85      5.19 o
   5 -11   8        0.28        0.46      5.87 o
  -5 -10   8        0.97        0.18      1.16 o
  -4 -10   8        0.19        5.76      4.08 o
  -3 -10   8        8.80       10.58      5.63 o
  -2 -10   8        3.60        1.38      3.36 o
  -1 -10   8       18.07       16.42      3.14 o
   0 -10   8        1.11       -1.74      1.77 o
   1 -10   8       20.11       18.77      4.31 o
   2 -10   8        0.25        0.33      3.28 o
   3 -10   8        7.69        9.49      3.03 o
   4 -10   8        6.01        5.72      3.34 o
   5 -10   8        1.41        4.71      5.51 o
   6 -10   8        0.30        0.55      5.78 o
  -6  -9   8        2.83        0.56      6.12 o
  -5  -9   8        0.05       -0.08      1.91 o
  -4  -9   8        0.06       -2.21      7.78 o
  -3  -9   8        1.85        1.57      4.73 o
  -2  -9   8       15.88       19.05      3.86 o
  -1  -9   8       12.80       19.48      3.42 o
   0  -9   8       10.27        8.21      2.20 o
   1  -9   8       13.69       16.69      2.40 o
   2  -9   8        6.71        8.99      2.31 o
   3  -9   8       21.79       20.92      2.70 o
   4  -9   8       43.56       42.56      2.97 o
   5  -9   8       15.44       12.33      3.37 o
   6  -9   8        9.97       12.86      6.05 o
  -7  -8   8        0.02        0.33      6.71 o
  -6  -8   8        5.73        3.03      3.87 o
  -5  -8   8        0.02        2.48      4.57 o
  -4  -8   8        5.56        6.40      3.40 o
  -3  -8   8        5.36        7.74      3.23 o
  -2  -8   8        2.07        2.16      3.57 o
  -1  -8   8        0.81       -1.62      1.62 o
   0  -8   8       42.97       28.88      3.42 o
   1  -8   8       62.51       59.96      2.74 o
   2  -8   8        1.89        0.60      2.24 o
   3  -8   8        3.48        1.00      2.87 o
   4  -8   8       58.33       58.18      2.90 o
   5  -8   8       52.98       52.13      3.04 o
   6  -8   8       38.89       41.46      3.45 o
   7  -8   8        9.51       13.12      6.28 o
  -8  -7   8        0.15        2.58      7.32 o
  -7  -7   8        6.73        8.16      4.08 o
  -6  -7   8        2.87        2.16      3.53 o
  -5  -7   8       16.17       16.53      2.76 o
  -4  -7   8       35.30       35.26      2.11 o
  -3  -7   8       65.66       71.91      3.88 o
  -2  -7   8        2.46        2.24      1.75 o
  -1  -7   8      434.15      400.61      7.56 o
   0  -7   8       34.15       26.65      3.00 o
   1  -7   8      105.09      104.42      3.82 o
   2  -7   8        1.69        2.50      1.28 o
   3  -7   8       17.94       16.43      1.51 o
   4  -7   8        8.05        7.89      2.19 o
   5  -7   8       24.29       21.74      3.69 o
   6  -7   8        8.70        5.81      4.00 o
   7  -7   8       15.35       19.08      5.85 o
  -8  -6   8        2.38        2.69      4.04 o
  -7  -6   8        5.94        4.45      3.73 o
  -6  -6   8        4.42        0.54      2.18 o
  -5  -6   8        1.52        2.68      3.28 o
  -4  -6   8       27.22       23.79      2.39 o
  -3  -6   8       29.24       25.22      2.27 o
  -2  -6   8      119.05      117.72      4.40 o
  -1  -6   8      226.09      213.04      5.58 o
   0  -6   8        2.87        2.87      1.04 o
   1  -6   8      165.01      175.64      1.45 o
   2  -6   8      190.59      191.26      2.71 o
   3  -6   8      156.19      152.48      5.06 o
   4  -6   8        4.62        5.58      3.47 o
   5  -6   8        6.86        6.44      3.62 o
   6  -6   8        3.24        2.74      3.82 o
   7  -6   8        4.40        8.88      5.67 o
   8  -6   8        3.25        2.35      6.10 o
  -8  -5   8       22.58       20.70      3.97 o
  -7  -5   8        8.23        5.21      3.06 o
  -6  -5   8        3.50        2.24      2.67 o
  -5  -5   8       15.14       12.01      2.28 o
  -4  -5   8        1.96        1.63      1.57 o
  -3  -5   8       19.90       17.72      2.90 o
  -2  -5   8      430.87      405.32      6.84 o
  -1  -5   8      173.30      179.35      4.68 o
   0  -5   8       18.33       16.35      1.25 o
   1  -5   8        1.59        0.59      0.50 o
   2  -5   8       35.70       31.73      2.95 o
   3  -5   8        0.94       -0.27      0.73 o
   4  -5   8        0.57        2.80      3.21 o
   5  -5   8       45.77       43.00      2.80 o
   6  -5   8       13.14        7.80      4.25 o
   7  -5   8        3.64        4.04      4.48 o
   8  -5   8       16.57       18.64      6.85 o
  -9  -4   8        4.11        5.52      4.99 o
  -8  -4   8        8.33        9.88      3.71 o
  -7  -4   8       32.50       29.91      3.01 o
  -6  -4   8        4.78        4.12      2.45 o
  -5  -4   8       17.91       17.21      1.83 o
  -4  -4   8       12.06       10.46      1.82 o
  -3  -4   8        0.61       -0.01      0.91 o
  -2  -4   8        8.86       16.99      1.42 o
  -1  -4   8      173.29      176.86      4.35 o
   0  -4   8      728.08      681.26      7.85 o
   1  -4   8      322.66      292.91      3.52 o
   2  -4   8        5.31        5.48      0.76 o
   3  -4   8       31.17       34.69      1.96 o
   4  -4   8      194.61      181.77      3.37 o
   5  -4   8       13.68       13.47      2.53 o
   6  -4   8        0.18       -0.48      1.49 o
   7  -4   8       18.25       14.52      4.95 o
   8  -4   8       13.25        9.77      6.63 o
  -9  -3   8        1.40        5.49      4.59 o
  -8  -3   8        1.19        2.15      3.37 o
  -7  -3   8        0.75        0.15      1.88 o
  -6  -3   8        0.01       -0.12      0.25 o
  -5  -3   8       77.34       71.77      2.23 o
  -4  -3   8      342.42      362.95      3.06 o
  -3  -3   8      220.68      218.12      8.65 o
  -2  -3   8      654.64      652.79     13.27 o
  -1  -3   8     1152.49     1169.99     20.39 o
   0  -3   8      352.13      360.17      6.30 o
   1  -3   8        1.63        3.00      0.90 o
   2  -3   8      260.73      263.14      4.91 o
   3  -3   8      163.43      162.10      4.35 o
   4  -3   8        2.05        0.00      0.70 o
   5  -3   8      105.45      102.88      3.09 o
   6  -3   8       66.74       73.02      3.04 o
   7  -3   8       11.56        9.59      3.23 o
   8  -3   8        3.27        1.56      5.94 o
  -9  -2   8        1.32        0.42      3.27 o
  -8  -2   8       30.10       27.71      3.13 o
  -7  -2   8        6.35        7.68      2.30 o
  -6  -2   8       30.81       26.67      2.53 o
  -5  -2   8       32.38       30.31      1.58 o
  -4  -2   8       77.31       91.01      2.09 o
  -3  -2   8       34.70       35.58      1.11 o
  -2  -2   8     1397.67     1411.19      5.08 o
  -1  -2   8      301.60      271.20      3.01 o
   0  -2   8       58.03       62.78      1.44 o
   1  -2   8      536.38      530.92      4.39 o
   2  -2   8     1338.87     1279.92      7.96 o
   3  -2   8      574.98      547.00      5.12 o
   4  -2   8      499.39      490.88      5.16 o
   5  -2   8       30.18       26.08      2.96 o
   6  -2   8       20.91       15.67      2.55 o
   7  -2   8       50.74       55.57      3.25 o
   8  -2   8        0.20        2.30      6.50 o
  -9  -1   8        5.57        8.19      3.53 o
  -8  -1   8       59.72       52.65      3.45 o
  -7  -1   8        0.00       -0.05      0.31 o
  -6  -1   8       28.89       31.27      1.86 o
  -5  -1   8       44.46       42.17      1.71 o
  -4  -1   8       47.87       48.43      1.38 o
  -3  -1   8       13.53       11.98      0.90 o
  -2  -1   8     1161.38     1136.86      4.72 o
  -1  -1   8      193.06      181.19      2.63 o
   0  -1   8       95.40       96.22      2.24 o
   1  -1   8      479.60      465.00      4.34 o
   2  -1   8      115.44      133.67      2.59 o
   3  -1   8      783.75      811.64      7.08 o
   4  -1   8       56.04       63.00      2.48 o
   5  -1   8       14.01       10.67      2.02 o
   6  -1   8       32.52       23.75      2.57 o
   7  -1   8        9.40       11.72      3.53 o
   8  -1   8        0.97        0.54      6.97 o
 -10   0   8        0.06       -0.90      2.99 o
  -9   0   8        0.38       -0.70      3.68 o
  -8   0   8      101.21       98.46      6.07 o
  -7   0   8        0.09       -0.42      1.41 o
  -6   0   8       21.01       25.72      1.82 o
  -5   0   8       48.75       59.66      1.85 o
  -4   0   8        0.37        0.25      0.42 o
  -3   0   8       14.28       16.09      0.93 o
  -2   0   8      195.49      190.06      2.20 o
  -1   0   8      156.77      138.22      1.60 o
   0   0   8      254.08      225.26      5.39 o
   1   0   8      314.10      319.09      4.00 o
   2   0   8        0.25       -0.18      2.21 o
   3   0   8        0.43        1.29      1.52 o
   4   0   8        2.10        2.64      2.51 o
   5   0   8        2.19        0.71      2.23 o
   6   0   8       25.68       28.07      2.81 o
   7   0   8        1.81       -0.34      1.11 o
   8   0   8        1.54       -1.59      8.88 o
 -10   1   8        1.00        2.53      6.90 o
  -9   1   8        3.32        4.42      3.64 o
  -8   1   8       15.62       11.15      2.53 o
  -7   1   8       57.35       57.55      2.44 o
  -6   1   8      140.00      140.81      3.16 o
  -5   1   8       52.32       47.21      1.43 o
  -4   1   8       76.16       71.36      1.33 o
  -3   1   8      223.87      243.50      1.94 o
  -2   1   8       91.84       83.66      2.00 o
  -1   1   8       97.98       99.89      1.75 o
   0   1   8        3.07        1.83      0.84 o
   1   1   8       27.10       32.37      1.44 o
   2   1   8       40.80       48.91      1.72 o
   3   1   8        8.08        5.55      1.48 o
   4   1   8       97.02       94.63      2.57 o
   5   1   8       59.89       58.65      6.10 o
   6   1   8       10.51       12.60      4.37 o
   7   1   8        0.01       -0.52      2.28 o
 -10   2   8        6.33       11.64      6.96 o
  -9   2   8        0.57        1.36      5.47 o
  -8   2   8       15.04       17.58      2.76 o
  -7   2   8       38.24       36.80      2.16 o
  -6   2   8       11.42        8.79      1.65 o
  -5   2   8        0.51        0.71      0.91 o
  -4   2   8      248.17      248.23      2.42 o
  -3   2   8      159.09      171.58      2.94 o
  -2   2   8       31.04       33.21      1.94 o
  -1   2   8      100.15      102.48      2.32 o
   0   2   8       34.07       41.09      1.03 o
   1   2   8       31.53       36.69      2.72 o
   2   2   8        4.84        4.35      0.62 o
   3   2   8        0.05        1.80      1.30 o
   4   2   8        6.96        6.79      2.38 o
   5   2   8        4.46        4.40      2.96 o
   6   2   8        5.11        7.52      4.56 o
   7   2   8        1.50        3.93      5.98 o
 -10   3   8        1.63        9.90      7.09 o
  -9   3   8        1.65        1.04      5.76 o
  -8   3   8       30.06       35.64      3.05 o
  -7   3   8      113.47      125.28      2.70 o
  -6   3   8       35.62       36.76      2.04 o
  -5   3   8        1.15        1.52      1.35 o
  -4   3   8       28.60       29.50      0.89 o
  -3   3   8        7.87        7.75      1.07 o
  -2   3   8      533.02      541.47      8.88 o
  -1   3   8        0.02        1.00      0.69 o
   0   3   8       51.44       51.12      2.36 o
   1   3   8        0.07        0.33      0.80 o
   2   3   8        0.01        2.17      2.53 o
   3   3   8        3.25        0.57      2.00 o
   4   3   8        0.87       -0.45      0.60 o
   5   3   8        7.85        7.37      3.28 o
   6   3   8        5.04        0.73      3.01 o
 -10   4   8        7.45        6.42      7.34 o
  -9   4   8        4.29       -1.67      4.40 o
  -8   4   8       20.89       19.50      3.34 o
  -7   4   8       28.91       20.07      2.37 o
  -6   4   8       96.63       91.82      2.69 o
  -5   4   8       25.47       26.71      2.55 o
  -4   4   8       45.42       50.15      2.14 o
  -3   4   8      181.36      188.11      2.95 o
  -2   4   8      237.95      239.52      5.04 o
  -1   4   8        7.02        7.16      1.79 o
   0   4   8      518.98      525.26      7.29 o
   1   4   8       17.17       15.88      4.50 o
   2   4   8       19.18       14.62      2.46 o
   3   4   8        6.18        8.59      2.51 o
   4   4   8        0.00       -1.25      2.02 o
   5   4   8        8.79        7.52      3.82 o
   6   4   8        0.04        0.44      4.39 o
 -10   5   8        4.01        1.82      8.03 o
  -9   5   8        8.57        6.97      6.44 o
  -8   5   8        0.50        1.90      3.44 o
  -7   5   8        1.03       -0.11      0.90 o
  -6   5   8       65.92       66.39      2.51 o
  -5   5   8        1.16        2.35      1.85 o
  -4   5   8      304.47      274.90      3.72 o
  -3   5   8      101.75      106.00      2.47 o
  -2   5   8       75.03       75.29      1.07 o
  -1   5   8      146.37      140.98      2.69 o
   0   5   8       31.30       30.85      1.99 o
   1   5   8        5.12        2.83      1.70 o
   2   5   8        4.48        5.24      2.40 o
   3   5   8       17.38       20.02      3.04 o
   4   5   8        0.65       -0.45      1.82 o
   5   5   8       12.55       15.23      4.33 o
   6   5   8        0.03        1.27      7.88 o
 -10   6   8        1.21        5.98      8.79 o
  -8   6   8        0.19       -0.09      2.95 o
  -7   6   8       28.44       25.78      2.27 o
  -6   6   8        0.41       -0.54      0.85 o
  -5   6   8       28.26       28.30      2.18 o
  -4   6   8       56.01       59.21      1.72 o
  -3   6   8        1.06        1.81      1.65 o
  -2   6   8       93.77       80.91      2.80 o
  -1   6   8      300.88      339.00      4.83 o
   0   6   8        6.32        6.60      1.88 o
   1   6   8       38.74       43.97      2.28 o
   2   6   8       24.81       26.65      3.72 o
   3   6   8        0.33        0.92      3.24 o
   4   6   8       11.21        6.42      4.04 o
   5   6   8        2.30       -2.28      9.35 o
  -9   7   8        1.75        2.78      7.62 o
  -8   7   8        1.40        3.31      3.40 o
  -7   7   8       10.97       13.88      2.45 o
  -6   7   8        1.09        0.44      2.71 o
  -5   7   8       23.72       21.17      1.72 o
  -4   7   8       17.03       12.13      1.95 o
  -3   7   8        3.05        2.40      1.75 o
  -2   7   8       72.37       75.00      2.50 o
  -1   7   8       41.46       39.02      3.56 o
   0   7   8        0.45        0.42      1.23 o
   1   7   8       14.89       16.06      2.54 o
   2   7   8        6.68        9.03      2.74 o
   3   7   8        1.16        0.86      3.97 o
   4   7   8       22.45       27.17      6.72 o
  -9   8   8        1.87        0.76      7.52 o
  -8   8   8        2.04        3.94      4.59 o
  -7   8   8        0.25        2.22      3.09 o
  -6   8   8        8.15        9.10      2.81 o
  -5   8   8        1.59       -0.34      0.58 o
  -4   8   8        3.22        2.44      2.29 o
  -3   8   8        0.56        1.96      3.14 o
  -2   8   8       43.36       45.50      2.21 o
  -1   8   8        0.49        1.79      2.06 o
   0   8   8       16.47       17.69      3.39 o
   1   8   8        0.08        1.20      4.06 o
   2   8   8        7.66        6.91      4.54 o
   3   8   8        4.24        7.74      6.58 o
  -7   9   8        0.69        1.65      4.69 o
  -6   9   8        0.09       -0.95      1.64 o
  -5   9   8        0.27       -0.55      1.71 o
  -4   9   8        0.02        2.90      3.91 o
  -3   9   8        2.76        3.71      5.22 o
  -2   9   8        5.23        4.13      2.98 o
  -1   9   8        0.06        0.44      1.71 o
   0   9   8        9.81       14.36      3.44 o
   1   9   8        0.01        1.83      4.74 o
   2   9   8        0.04        0.65      7.24 o
  -6  10   8        0.31        2.68      6.07 o
  -5  10   8        0.05       -2.34      3.11 o
  -4  10   8        0.73       -0.90      1.35 o
  -3  10   8        1.77        0.04      2.38 o
  -2  10   8        4.22        4.65      3.92 o
  -1  10   8        2.96        1.90      3.05 o
   1  10   8        1.24        2.33      8.19 o
  -4  11   8        1.14        6.14      5.48 o
  -3  11   8        0.21        0.24      8.17 o
  -1 -12   9        1.85        2.15      5.23 o
   0 -12   9        5.31        5.28      4.50 o
   1 -12   9        0.03        0.08      1.53 o
   2 -12   9        0.48        0.96     26.70 o
   3 -12   9        3.38        3.68      5.02 o
  -4 -11   9        4.42        5.29      5.38 o
  -3 -11   9        0.36        1.21      6.83 o
  -2 -11   9       10.30       12.96      6.87 o
  -1 -11   9        8.22       14.08      5.93 o
   0 -11   9       14.20        8.47      4.92 o
   1 -11   9        0.03        0.91      5.40 o
   2 -11   9        1.49        5.02      3.87 o
   3 -11   9        5.61        8.24      3.70 o
   4 -11   9        0.87        0.18      2.49 o
  -5 -10   9        5.48        5.95      5.35 o
  -4 -10   9        0.00        0.31      2.53 o
  -3 -10   9        2.75        5.16      4.15 o
  -2 -10   9        0.70        3.18      3.64 o
  -1 -10   9        0.53        0.08      0.27 o
   0 -10   9        7.94       11.93      4.82 o
   1 -10   9       16.73       16.42      4.61 o
   2 -10   9       20.95       21.22      3.10 o
   3 -10   9       46.19       44.50      3.42 o
   4 -10   9        9.90       13.24      3.69 o
   5 -10   9        0.16        2.04      5.54 o
  -6  -9   9        0.43        2.07      6.22 o
  -5  -9   9        2.19        1.62      5.05 o
  -4  -9   9        1.29       -0.06      0.26 o
  -3  -9   9       30.99       32.06      4.38 o
  -2  -9   9        8.62        7.28      3.86 o
  -1  -9   9        2.80       -1.59      2.41 o
   0  -9   9        3.25        0.58      3.27 o
   1  -9   9        0.33        5.18      2.76 o
   2  -9   9       33.38       30.63      2.62 o
   3  -9   9       27.28       39.09      2.99 o
   4  -9   9        2.43        4.79      3.13 o
   5  -9   9        1.22        0.11      1.38 o
   6  -9   9        0.48        0.22      1.63 o
  -7  -8   9        0.96        1.80      6.54 o
  -6  -8   9        0.84        4.33      5.10 o
  -5  -8   9        0.27        0.38      4.11 o
  -4  -8   9        0.24        2.66      3.06 o
  -3  -8   9        9.44        7.47      3.35 o
  -2  -8   9       35.49       36.49      4.12 o
  -1  -8   9       11.24       10.34      3.52 o
   0  -8   9      108.03      129.64      5.02 o
   1  -8   9       47.42       48.37      2.58 o
   2  -8   9       58.30       52.45      4.49 o
   3  -8   9        0.11       -0.23      1.81 o
   4  -8   9        4.81        3.51      2.76 o
   5  -8   9        0.00        0.80      4.28 o
   6  -8   9        0.32        1.69      3.85 o
   7  -8   9       10.02        9.32      6.98 o
  -7  -7   9        0.21        2.04      5.98 o
  -6  -7   9        0.20        2.50      3.55 o
  -5  -7   9        3.71        6.44      2.81 o
  -4  -7   9      109.20      104.41      2.75 o
  -3  -7   9      108.08      114.91      4.46 o
  -2  -7   9      315.76      322.49      7.32 o
  -1  -7   9        3.84        6.17      3.15 o
   0  -7   9       24.81       19.86      2.82 o
   1  -7   9       77.58       77.61      2.91 o
   2  -7   9       16.91       16.84      1.83 o
   3  -7   9        0.03        0.14      0.50 o
   4  -7   9       32.37       27.24      3.72 o
   5  -7   9      116.71      118.45      5.80 o
   6  -7   9       28.69       30.48      5.13 o
   7  -7   9        7.36        7.65      5.35 o
  -8  -6   9        4.57        2.14      5.00 o
  -7  -6   9        5.06        5.38      3.86 o
  -6  -6   9        0.06        1.12      2.88 o
  -5  -6   9       22.72       26.50      3.75 o
  -4  -6   9        4.81        9.92      1.83 o
  -3  -6   9      103.10      113.47      4.74 o
  -2  -6   9      231.37      239.42      6.17 o
  -1  -6   9        9.92        7.74      3.31 o
   0  -6   9        0.95        1.92     30.07 o
   1  -6   9      895.51      847.53      7.08 o
   2  -6   9       91.41       88.06      2.17 o
   3  -6   9      296.13      274.57      6.68 o
   4  -6   9        1.74        2.97      3.44 o
   5  -6   9       76.96       68.13      5.05 o
   6  -6   9       52.50       51.04      4.49 o
   7  -6   9       21.50       17.21      6.11 o
  -8  -5   9        0.50       -1.02     10.08 o
  -7  -5   9        5.14        9.09      3.12 o
  -6  -5   9       14.99       14.67      2.76 o
  -5  -5   9       52.80       60.46      2.33 o
  -4  -5   9       29.73       26.25      1.94 o
  -3  -5   9      367.36      382.31      7.20 o
  -2  -5   9       63.08       52.22      3.69 o
  -1  -5   9        2.74        2.05      2.37 o
   0  -5   9       18.09       12.99      1.92 o
   1  -5   9       27.59       28.23      1.65 o
   2  -5   9      148.63      138.69      3.22 o
   3  -5   9      475.66      478.55      7.97 o
   4  -5   9      207.34      210.68      6.17 o
   5  -5   9        1.84        2.32      2.16 o
   6  -5   9        0.18        1.17      4.70 o
   7  -5   9        2.28        0.64      5.38 o
   8  -5   9        0.35        1.14      7.06 o
  -9  -4   9       12.25       12.47      5.13 o
  -8  -4   9        0.13       -0.55      1.34 o
  -7  -4   9       11.73       13.40      3.01 o
  -6  -4   9        2.69        0.16      1.15 o
  -5  -4   9        0.38       -0.26      1.76 o
  -4  -4   9        1.69        2.87      2.01 o
  -3  -4   9       15.63       14.15      1.09 o
  -2  -4   9       92.50       91.19      1.82 o
  -1  -4   9      738.12      717.99     17.14 o
   0  -4   9       80.05       65.73      1.89 o
   1  -4   9       19.16       24.14      1.14 o
   2  -4   9       19.23       19.03      1.89 o
   3  -4   9      167.24      159.92      1.98 o
   4  -4   9        6.64        2.02      1.91 o
   5  -4   9      104.87       94.55      6.58 o
   6  -4   9        2.54        3.34      2.86 o
   7  -4   9        3.36        5.69      5.37 o
   8  -4   9       18.63       19.24      6.58 o
  -9  -3   9        0.25       -0.72      3.41 o
  -8  -3   9       19.85       20.63      3.67 o
  -7  -3   9        9.62        7.39      2.49 o
  -6  -3   9        5.95        3.82      2.19 o
  -5  -3   9        1.08       -1.18      2.21 o
  -4  -3   9       85.23       81.35      1.87 o
  -3  -3   9       62.71       61.46      1.79 o
  -2  -3   9      489.42      524.48      5.65 o
  -1  -3   9      212.45      213.11      3.20 o
   0  -3   9       48.53       57.33      2.89 o
   1  -3   9      197.66      168.56      3.71 o
   2  -3   9      174.04      177.97      3.19 o
   3  -3   9      117.60      122.44      2.98 o
   4  -3   9       64.78       63.78      2.58 o
   5  -3   9        5.10        3.25      2.34 o
   6  -3   9        4.45        3.41      3.91 o
   7  -3   9        6.31        6.01      3.71 o
   8  -3   9        5.59        4.17      7.09 o
  -9  -2   9        0.80        3.17      4.14 o
  -8  -2   9        0.08       -0.17      2.43 o
  -7  -2   9        0.54        0.09      2.16 o
  -6  -2   9        0.56        2.38      2.20 o
  -5  -2   9       98.18       86.67      2.69 o
  -4  -2   9      171.02      156.46      2.89 o
  -3  -2   9       54.42       57.79      1.44 o
  -2  -2   9      617.60      634.15      7.38 o
  -1  -2   9       41.11       43.80      1.77 o
   0  -2   9       81.06       82.93      2.06 o
   1  -2   9       42.89       46.86      2.45 o
   2  -2   9        0.84        0.22      1.32 o
   3  -2   9      149.05      156.90      4.85 o
   4  -2   9        2.60        0.03      1.53 o
   5  -2   9        2.75        3.77      2.26 o
   6  -2   9        2.37        0.56      0.98 o
   7  -2   9       12.43       13.44      3.81 o
  -9  -1   9        5.51        6.56      3.91 o
  -8  -1   9       97.60       90.42      9.54 o
  -7  -1   9       10.19       10.02      2.47 o
  -6  -1   9       11.14       10.62      1.96 o
  -5  -1   9       35.47       31.05      1.47 o
  -4  -1   9       65.26       55.58      1.48 o
  -3  -1   9      159.29      145.40      2.14 o
  -2  -1   9      404.77      400.78      3.10 o
  -1  -1   9       68.75       70.18      2.02 o
   0  -1   9       16.87       28.57      7.14 o
   1  -1   9      132.43      149.09      9.12 o
   2  -1   9       14.14       10.76      1.78 o
   3  -1   9      353.46      352.90      4.35 o
   4  -1   9        3.35        3.99      2.29 o
   5  -1   9        0.10       -0.26      2.21 o
   6  -1   9        0.01        0.11      0.74 o
   7  -1   9        0.31        1.11      5.54 o
   8  -1   9        0.00       -0.86    147.33 o
  -9   0   9        3.86        4.60      3.68 o
  -8   0   9      115.65       96.29      3.86 o
  -7   0   9       31.33       33.52      2.19 o
  -6   0   9      195.28      198.51      3.83 o
  -5   0   9      186.65      194.15      2.32 o
  -4   0   9       50.12       43.77      1.26 o
  -3   0   9      180.86      179.43      1.83 o
  -2   0   9       34.19       29.86      1.37 o
  -1   0   9      361.44      384.52      3.98 o
   0   0   9       82.44       68.87      2.28 o
   1   0   9      267.32      259.51      4.14 o
   2   0   9       40.27       35.08      1.91 o
   3   0   9      200.06      194.46      3.28 o
   4   0   9       30.95       22.38      2.11 o
   5   0   9       29.87       27.45      2.40 o
   6   0   9        0.69        0.16      3.09 o
   7   0   9        0.01       -0.80      2.78 o
  -9   1   9        1.91        2.30      3.67 o
  -8   1   9       28.98       28.17      3.12 o
  -7   1   9       23.54       25.25      2.13 o
  -6   1   9        1.53        1.39      1.86 o
  -5   1   9      258.98      250.60      2.60 o
  -4   1   9      162.30      159.46      1.83 o
  -3   1   9      156.61      169.49      1.79 o
  -2   1   9        1.15        1.82      1.68 o
  -1   1   9      203.74      190.61      1.80 o
   0   1   9       70.97       67.05      1.43 o
   1   1   9       31.87       31.44      3.13 o
   2   1   9      148.32      164.62      2.69 o
   3   1   9        0.30        0.89      1.49 o
   4   1   9       61.17       62.23      3.04 o
   5   1   9       19.13       17.67      4.03 o
   6   1   9        4.58        7.73      5.10 o
   7   1   9        1.07        3.50      7.14 o
 -10   2   9        0.67        1.94      7.35 o
  -9   2   9       22.51       22.62      3.76 o
  -8   2   9       13.03        9.71      2.44 o
  -7   2   9       46.61       46.33      2.12 o
  -6   2   9        4.74        2.29      1.63 o
  -5   2   9      169.64      161.25      1.79 o
  -4   2   9      164.38      155.04      1.76 o
  -3   2   9        1.71        3.64      1.10 o
  -2   2   9      331.85      340.63      3.48 o
  -1   2   9        3.69        2.68      0.70 o
   0   2   9      199.45      208.65      2.04 o
   1   2   9      379.63      369.48      6.89 o
   2   2   9      313.49      303.67      6.82 o
   3   2   9      226.24      213.70      6.45 o
   4   2   9       39.78       29.77      3.68 o
   5   2   9        0.01        0.57      3.09 o
   6   2   9        5.53        1.59      6.13 o
 -10   3   9        0.35        1.84     46.00 o
  -9   3   9        1.71        4.43      6.18 o
  -8   3   9       14.71       14.32      2.32 o
  -7   3   9        2.44        2.00      1.75 o
  -6   3   9        1.10       -0.03      0.67 o
  -5   3   9       58.07       54.59      1.80 o
  -4   3   9        0.03       -0.37      0.37 o
  -3   3   9      215.99      201.03      2.39 o
  -2   3   9      364.19      351.68      3.39 o
  -1   3   9       15.39       11.42      0.86 o
   0   3   9      356.94      348.08      4.72 o
   1   3   9      108.22      115.93      4.85 o
   2   3   9       19.56       15.11      2.29 o
   3   3   9      123.69      132.99      3.86 o
   4   3   9        1.67        1.58      4.19 o
   5   3   9        3.49        3.06      5.37 o
   6   3   9        2.08        8.07      6.77 o
 -10   4   9        0.14        2.14      8.16 o
  -9   4   9       13.89       13.30      6.12 o
  -8   4   9        0.22        2.94      3.22 o
  -7   4   9       18.83       18.38      2.35 o
  -6   4   9       33.46       33.45      2.12 o
  -5   4   9       42.89       42.36      1.72 o
  -4   4   9        4.26        5.77      0.87 o
  -3   4   9      159.97      158.52      2.98 o
  -2   4   9       15.21        9.74      2.73 o
  -1   4   9       48.77       46.44      2.37 o
   0   4   9       72.80       75.86      2.65 o
   1   4   9        8.99        7.20      1.64 o
   2   4   9        1.88       -0.43      1.31 o
   3   4   9       81.08       93.18      3.70 o
   4   4   9        6.09       10.74      3.50 o
   5   4   9       17.84       21.03      5.70 o
  -9   5   9        0.42        1.74      4.05 o
  -8   5   9        3.15        4.94      3.02 o
  -7   5   9        2.92        1.89      1.06 o
  -6   5   9        1.24        2.27      1.87 o
  -5   5   9        1.46        3.90      2.01 o
  -4   5   9      137.13      125.24      3.05 o
  -3   5   9        3.34        3.25      1.65 o
  -2   5   9        0.13        1.09     39.74 o
  -1   5   9      253.75      261.36      4.26 o
   0   5   9        0.20       -0.59      0.97 o
   1   5   9        1.70        0.60      0.89 o
   2   5   9       40.51       41.39      3.03 o
   3   5   9        4.58        2.79      3.22 o
   4   5   9        6.62        8.69      3.98 o
   5   5   9        1.84        4.13      4.83 o
  -9   6   9        3.85        4.46      5.13 o
  -8   6   9        0.05        2.42      3.12 o
  -7   6   9        0.04        0.39      1.36 o
  -6   6   9        1.99        0.41      1.22 o
  -5   6   9        6.23        2.87      2.03 o
  -4   6   9       52.46       54.39      2.54 o
  -3   6   9       11.82       11.47      1.77 o
  -2   6   9        4.67        5.47      2.19 o
  -1   6   9       14.32       11.34      2.45 o
   0   6   9        3.60        3.50      2.04 o
   1   6   9        3.88        5.20      2.33 o
   2   6   9        5.78        4.18      2.55 o
   3   6   9        0.64        4.83      4.06 o
   4   6   9        4.65        8.77      5.05 o
  -8   7   9        1.80        2.50      4.56 o
  -7   7   9        1.51        3.53      2.72 o
  -6   7   9        0.14       -0.09      2.32 o
  -5   7   9        6.15        8.63      2.22 o
  -4   7   9        9.86       12.50      2.23 o
  -3   7   9       25.29       22.90      2.23 o
  -2   7   9        8.47        6.68      2.48 o
  -1   7   9        0.51        1.09      2.22 o
   0   7   9        0.65        1.63      2.94 o
   1   7   9        3.21        1.90      2.68 o
   2   7   9       14.81       16.13      3.39 o
   3   7   9        0.22        1.27      3.94 o
  -7   8   9        0.21       -0.48      3.97 o
  -6   8   9        7.03        9.48      2.88 o
  -5   8   9        5.45        7.28      2.80 o
  -4   8   9       10.07        9.77      2.81 o
  -3   8   9        1.99        7.00      3.31 o
  -2   8   9        0.00       -0.28      0.76 o
  -1   8   9       12.72        8.70      2.87 o
   0   8   9        0.15        1.03      4.09 o
   1   8   9        5.87        3.43      3.92 o
   2   8   9        9.43        7.89      5.26 o
  -7   9   9        2.05        5.37      4.62 o
  -6   9   9        9.38       12.24      3.75 o
  -5   9   9        3.67        3.37      3.35 o
  -4   9   9        6.72        6.17      3.22 o
  -3   9   9        0.00        0.00      0.28 o
  -2   9   9        6.31        6.15      4.01 o
  -1   9   9        0.08        1.91      3.59 o
   0   9   9        6.17        6.66      3.95 o
   1   9   9       11.44       10.67      7.92 o
  -5  10   9        2.50        3.61      3.96 o
  -4  10   9        0.53        1.69      4.38 o
  -3  10   9        0.67       -0.04      1.16 o
  -2  10   9        8.42        9.54      4.90 o
  -1  10   9        0.27       -0.59      1.16 o
  -1 -12  10        3.96        5.85      7.65 o
   0 -12  10        2.36        3.12      5.22 o
   1 -12  10        6.01        3.72      5.03 o
   2 -12  10        1.39        1.69      7.22 o
   3 -12  10        4.94        6.79      7.21 o
  -4 -11  10        0.17        0.68      1.91 o
  -2 -11  10        0.87        2.38      5.97 o
  -1 -11  10        0.46        1.87      5.42 o
   0 -11  10        0.14        1.56      5.91 o
   1 -11  10       42.26       48.19      5.56 o
   2 -11  10        6.55        2.55      5.91 o
   3 -11  10        0.34        0.12      2.04 o
   4 -11  10       12.50        8.84      4.77 o
  -5 -10  10        0.06        0.74      3.53 o
  -4 -10  10        2.49        3.16      4.26 o
  -3 -10  10       23.64       33.35      5.73 o
  -2 -10  10        3.23        9.17      5.43 o
  -1 -10  10        2.70        2.38      5.04 o
   0 -10  10        8.06        9.41      4.29 o
   1 -10  10        5.82        4.14      4.38 o
   2 -10  10       12.05       14.29      3.32 o
   3 -10  10        2.28        3.88      3.44 o
   4 -10  10        3.37        4.44      4.03 o
   5 -10  10       23.74       26.18      5.01 o
  -6  -9  10        1.53       -1.12     13.87 o
  -5  -9  10        0.26        1.07      5.76 o
  -4  -9  10       12.00       13.27      3.67 o
  -3  -9  10        0.01        1.30      4.83 o
  -2  -9  10        2.41        8.60      4.30 o
  -1  -9  10       28.53       39.02      4.36 o
   0  -9  10       37.03       28.93      4.34 o
   1  -9  10        8.67        9.22      3.50 o
   2  -9  10      103.37      111.27      3.93 o
   3  -9  10       55.42       54.41      3.25 o
   4  -9  10        1.19        2.85      3.35 o
   5  -9  10        5.54        5.89      4.01 o
   6  -9  10        0.10        2.67      6.74 o
  -6  -8  10        1.30        0.41      6.03 o
  -5  -8  10        5.50        7.13      4.55 o
  -4  -8  10        0.03        2.77      4.69 o
  -3  -8  10       16.36       16.12      3.96 o
  -2  -8  10       11.47        7.48      3.95 o
  -1  -8  10        0.13       -1.44      2.42 o
   0  -8  10       17.70       10.23      3.49 o
   1  -8  10        0.03        0.75      2.41 o
   2  -8  10       13.51        9.24      2.36 o
   3  -8  10       28.34       29.14      2.65 o
   4  -8  10       60.57       53.94      3.22 o
   5  -8  10       49.28       54.49      3.54 o
   6  -8  10        2.11        2.58      3.98 o
  -7  -7  10        2.40        4.97      5.85 o
  -6  -7  10        3.02        4.90      3.66 o
  -5  -7  10        9.59       12.73      2.60 o
  -4  -7  10        0.01        3.99      2.65 o
  -3  -7  10      134.20      122.07      3.21 o
  -2  -7  10       43.30       43.95      4.07 o
  -1  -7  10        4.76        5.49      3.38 o
   0  -7  10       15.50       16.80      3.54 o
   1  -7  10      271.65      259.14      4.45 o
   2  -7  10        8.84        5.35      1.56 o
   3  -7  10        1.87        2.20      1.79 o
   4  -7  10       13.95       10.65      4.18 o
   5  -7  10        9.55        8.17      4.07 o
   6  -7  10        1.62       -0.06      0.16 o
   7  -7  10        3.02        5.96      7.16 o
  -8  -6  10        3.79        3.45      4.73 o
  -7  -6  10        0.19        0.96      4.57 o
  -6  -6  10        1.86        0.17      0.68 o
  -5  -6  10        2.65        1.03      1.94 o
  -4  -6  10       12.48       14.03      2.41 o
  -3  -6  10      227.31      238.72      6.33 o
  -2  -6  10       87.77       84.74      4.39 o
  -1  -6  10       87.99       84.31      4.25 o
   0  -6  10      148.26      148.08      4.84 o
   1  -6  10        0.78        0.60      1.47 o
   2  -6  10       59.71       63.34      2.06 o
   3  -6  10       47.46       37.97      3.71 o
   4  -6  10        1.12       -2.17      2.17 o
   5  -6  10       18.28       20.58      4.49 o
   6  -6  10       23.68       21.69      4.56 o
   7  -6  10        7.51        4.68      6.69 o
  -8  -5  10        2.93        2.27      4.51 o
  -7  -5  10        4.94        4.05      3.55 o
  -6  -5  10        3.24        1.13      3.87 o
  -5  -5  10        0.80        2.76      1.93 o
  -4  -5  10       13.17       10.61      2.35 o
  -3  -5  10       60.71       67.23      4.21 o
  -2  -5  10      250.41      238.28      2.38 o
  -1  -5  10        1.23        1.41      2.81 o
   0  -5  10       14.71       12.84      2.72 o
   1  -5  10        0.42       -0.32      1.07 o
   2  -5  10      138.60      110.02      2.92 o
   3  -5  10       40.08       30.25      3.64 o
   4  -5  10        2.97        3.00      3.21 o
   5  -5  10       17.81       13.27      2.60 o
   6  -5  10       21.39       19.31      4.56 o
   7  -5  10        9.97       11.56      6.43 o
  -9  -4  10        1.85       -2.50     17.11 o
  -8  -4  10        0.33        1.60      4.06 o
  -7  -4  10       23.31       24.56      3.09 o
  -6  -4  10       25.18       23.19      2.69 o
  -5  -4  10        0.04       -0.43      1.56 o
  -4  -4  10       95.48       98.22      2.94 o
  -3  -4  10        8.84        8.88      1.23 o
  -2  -4  10       67.53       55.89      2.29 o
  -1  -4  10      307.82      288.28      2.60 o
   0  -4  10        0.42        2.03      1.67 o
   1  -4  10       79.58       84.57      1.76 o
   2  -4  10       67.32       62.24      1.77 o
   3  -4  10        9.16        8.47      1.16 o
   4  -4  10      137.38      142.86      3.41 o
   5  -4  10        9.51        6.31      2.55 o
   6  -4  10       10.90        7.88      3.06 o
   7  -4  10       11.53       13.56      5.57 o
   8  -4  10        0.00       -1.33      9.24 o
  -9  -3  10        1.13       -0.43     46.65 o
  -8  -3  10        1.01        3.02      3.40 o
  -7  -3  10        4.63        3.06      2.93 o
  -6  -3  10       17.18       16.28      1.98 o
  -5  -3  10      117.83      127.13      2.32 o
  -4  -3  10      200.28      189.36      2.54 o
  -3  -3  10      109.01      122.22      1.82 o
  -2  -3  10      105.18      106.24      2.11 o
  -1  -3  10      503.23      502.13      9.68 o
   0  -3  10       41.49       46.93      1.83 o
   1  -3  10        9.90        7.24      1.29 o
   2  -3  10      142.97      119.24      3.45 o
   3  -3  10      232.15      215.60      3.82 o
   4  -3  10      104.33      102.22      3.11 o
   5  -3  10       43.31       40.67      2.63 o
   6  -3  10       10.96        8.84      3.28 o
   7  -3  10        4.14        8.12      6.02 o
  -9  -2  10        0.08        2.15      6.88 o
  -8  -2  10       21.11       23.20      4.74 o
  -7  -2  10        1.86        0.27      0.56 o
  -6  -2  10       25.48       25.38      1.73 o
  -5  -2  10       25.94       24.47      1.63 o
  -4  -2  10      225.36      206.40      2.43 o
  -3  -2  10      193.74      195.37      2.33 o
  -2  -2  10       54.38       46.71      1.52 o
  -1  -2  10       88.18       93.87      2.44 o
   0  -2  10     1777.92     1743.48      8.20 o
   1  -2  10     1134.87     1101.50      8.63 o
   2  -2  10      286.94      302.85      4.84 o
   3  -2  10       13.11        9.43      1.77 o
   4  -2  10        0.20       -0.86      1.98 o
   5  -2  10       41.95       42.70      2.68 o
   6  -2  10        2.88        0.25      1.71 o
   7  -2  10       12.20       12.89      4.29 o
  -9  -1  10        1.43        4.32      4.02 o
  -8  -1  10        0.85       -0.38      2.39 o
  -7  -1  10        0.21       -0.24      1.91 o
  -6  -1  10       53.82       55.86      2.59 o
  -5  -1  10        0.16       -0.19      0.72 o
  -4  -1  10      421.38      407.88      6.23 o
  -3  -1  10      355.44      346.63      2.96 o
  -2  -1  10      229.06      214.11      3.07 o
  -1  -1  10      407.41      420.61      4.86 o
   0  -1  10        1.75        7.16      2.12 o
   1  -1  10      232.50      244.85      3.41 o
   2  -1  10      140.61      152.34      4.73 o
   3  -1  10       45.19       48.19      2.29 o
   4  -1  10        3.08        2.56      2.17 o
   5  -1  10       61.60       70.46      3.01 o
   6  -1  10        7.79        5.65      3.23 o
   7  -1  10        6.67        3.15      5.94 o
  -9   0  10        2.75        3.52      4.12 o
  -8   0  10       23.06       20.75      3.40 o
  -7   0  10       23.34       26.53      2.93 o
  -6   0  10       13.27       13.37      1.39 o
  -5   0  10        0.28       -0.88      0.88 o
  -4   0  10       28.22       28.86      1.22 o
  -3   0  10        0.01        0.53      0.71 o
  -2   0  10       44.18       40.33      1.88 o
  -1   0  10     1056.34     1052.28      8.61 o
   0   0  10       93.09      108.09      2.93 o
   1   0  10        0.30        0.29      2.16 o
   2   0  10        6.28        5.62      2.54 o
   3   0  10       70.99       62.39      2.39 o
   4   0  10       26.14       31.35      2.50 o
   5   0  10       15.51       17.68      4.43 o
   6   0  10        0.54       -1.92      3.42 o
   7   0  10        2.94        3.35      7.31 o
  -9   1  10       17.39       13.27      4.24 o
  -8   1  10       35.11       28.38      2.45 o
  -7   1  10        1.24        2.95      3.09 o
  -6   1  10       64.39       59.09      2.19 o
  -5   1  10      333.97      338.25      2.69 o
  -4   1  10       42.37       41.05      1.32 o
  -3   1  10        0.09        0.80      1.62 o
  -2   1  10       10.57       11.66      1.62 o
  -1   1  10      103.23       83.92      1.46 o
   0   1  10       89.56       95.62      2.91 o
   1   1  10       19.07       20.35      3.43 o
   2   1  10       48.94       48.25      1.81 o
   3   1  10      115.20      109.62      2.67 o
   4   1  10        3.23        4.42      3.92 o
   5   1  10       10.16        6.81      4.76 o
   6   1  10        0.83        2.02      5.58 o
  -9   2  10        0.73        2.11      6.20 o
  -8   2  10        2.24        3.99      2.45 o
  -7   2  10        2.69        0.21      1.46 o
  -6   2  10        2.05        1.69      1.69 o
  -5   2  10       38.16       38.61      1.26 o
  -4   2  10      163.26      160.59      1.88 o
  -3   2  10       25.92       32.24      1.47 o
  -2   2  10       21.58       24.06      1.67 o
  -1   2  10        9.78        8.51      0.83 o
   0   2  10        4.51        4.83      0.88 o
   1   2  10       79.08       79.89      2.13 o
   2   2  10        0.05        1.85      2.60 o
   3   2  10        9.04       13.11      3.57 o
   4   2  10       16.18       10.30      4.48 o
   5   2  10        0.99       -0.24      2.36 o
   6   2  10        2.39        3.60      6.35 o
  -9   3  10       32.92       34.20      6.22 o
  -8   3  10       29.34       33.37      2.66 o
  -7   3  10        0.29        1.89      3.51 o
  -6   3  10        0.89        0.07      0.58 o
  -5   3  10        1.86        3.65      1.44 o
  -4   3  10        0.34        1.47      0.98 o
  -3   3  10        5.61        5.52      1.25 o
  -2   3  10        0.06       -1.07      2.22 o
  -1   3  10       31.37       31.47      1.06 o
   0   3  10        2.75        2.29      1.79 o
   1   3  10       32.84       24.91      2.51 o
   2   3  10      103.53       97.01      4.88 o
   3   3  10       18.81       25.47      4.26 o
   4   3  10        1.62        3.61      4.82 o
   5   3  10        1.82        5.42      5.80 o
  -9   4  10        0.87        3.74      4.42 o
  -8   4  10        0.01        1.79      2.78 o
  -7   4  10       22.02       27.21      2.79 o
  -6   4  10       29.58       29.93      1.85 o
  -5   4  10       30.07       28.58      1.65 o
  -4   4  10       22.76       27.25      1.47 o
  -3   4  10       27.95       29.16      2.03 o
  -2   4  10      106.15       91.73      3.95 o
  -1   4  10        3.48        3.48      2.04 o
   0   4  10        1.74       -0.13      1.37 o
   1   4  10        6.16        4.77      2.47 o
   2   4  10        5.99        6.68      3.32 o
   3   4  10        1.73        4.32      4.28 o
   4   4  10        0.51       -0.21      1.77 o
   5   4  10        1.77        1.78      7.14 o
  -9   5  10        8.36        8.22      4.85 o
  -8   5  10        6.97        7.87      3.28 o
  -7   5  10       19.18       25.20      2.51 o
  -6   5  10       32.50       25.09      2.28 o
  -5   5  10       23.92       23.15      2.14 o
  -4   5  10       34.61       28.22      2.28 o
  -3   5  10        0.03       -0.71      1.14 o
  -2   5  10       45.60       47.77      3.77 o
  -1   5  10       28.71       34.00      2.88 o
   0   5  10        7.30        5.04      2.36 o
   1   5  10       60.33       60.24      3.25 o
   2   5  10        5.70        5.61      2.67 o
   3   5  10       20.75       23.51      3.81 o
   4   5  10        0.23       -1.75      3.82 o
  -9   6  10        0.65        0.91      7.82 o
  -8   6  10        3.60        5.79      3.26 o
  -7   6  10        0.26        3.00      2.80 o
  -6   6  10       12.30       18.56      2.72 o
  -5   6  10        2.15        4.84      2.24 o
  -4   6  10       74.59       71.11      4.33 o
  -3   6  10      127.39      139.48      3.12 o
  -2   6  10        8.00        7.34      3.19 o
  -1   6  10        0.01        0.29      0.77 o
   0   6  10       32.22       23.37      2.74 o
   1   6  10        2.44        1.20      2.76 o
   2   6  10        3.88        2.67      3.23 o
   3   6  10        4.84        2.96      4.53 o
  -8   7  10        1.11        3.62      3.92 o
  -7   7  10        2.41        1.70      2.45 o
  -6   7  10        8.82       10.60      2.68 o
  -5   7  10        8.44        8.27      2.80 o
  -4   7  10       10.49       10.08      2.41 o
  -3   7  10       65.58       68.36      2.66 o
  -2   7  10        2.14        2.47      2.83 o
  -1   7  10        3.40        3.26      4.59 o
   0   7  10       20.23       20.99      2.72 o
   1   7  10        4.67        4.00      3.36 o
   2   7  10       13.98       15.76      3.44 o
  -7   8  10        1.18        2.47      4.38 o
  -6   8  10        4.86        3.62      3.28 o
  -5   8  10        0.00       -0.39      1.81 o
  -4   8  10       20.47       21.02      2.65 o
  -3   8  10       11.46       12.06      4.45 o
  -2   8  10        1.13        2.24      2.90 o
  -1   8  10        7.62        5.15      3.94 o
   0   8  10       18.77       19.66      4.50 o
   1   8  10        6.95       11.65      5.12 o
  -7   9  10        1.62        2.96      7.12 o
  -6   9  10        0.02        1.61      2.16 o
  -5   9  10        6.11        6.17      3.52 o
  -4   9  10        2.24        4.16      3.66 o
  -3   9  10        0.78        3.90      4.27 o
  -2   9  10        6.70        9.64      4.42 o
  -1   9  10        6.39        7.27      4.97 o
   0   9  10        0.27        1.11      3.66 o
  -5  10  10        0.12        1.31      7.89 o
  -4  10  10        0.14        2.25    227.64 o
  -3  10  10        0.36        1.45     23.98 o
  -2  10  10        0.08       -1.83     11.27 o
   0 -12  11        3.58        5.64      7.44 o
   1 -12  11        2.21        6.24      6.90 o
   2 -12  11        8.39       12.48      7.65 o
   3 -12  11        0.78       -1.66      8.71 o
  -2 -11  11        0.40       -0.31      1.29 o
  -1 -11  11        0.17        1.83      6.38 o
   0 -11  11        8.37        4.55      5.57 o
   1 -11  11        1.62        3.41      6.37 o
   2 -11  11       10.01        8.92      6.41 o
   3 -11  11        2.50        2.58      4.46 o
   4 -11  11        0.14       -2.18      6.15 o
  -4 -10  11        0.05        2.24      5.87 o
  -3 -10  11        4.65        6.87      6.08 o
  -2 -10  11        3.48        7.46      5.73 o
  -1 -10  11        9.57       12.95      4.66 o
   0 -10  11        0.68       -0.71      1.23 o
   1 -10  11       95.04      108.82      5.81 o
   2 -10  11        4.79        1.41      5.26 o
   3 -10  11        0.31        2.04      4.93 o
   4 -10  11        0.52        3.74      4.07 o
   5 -10  11        0.18       -2.94      3.59 o
  -5  -9  11        1.47        1.39      6.05 o
  -4  -9  11        0.19        1.33      5.67 o
  -3  -9  11       15.88       10.22      5.08 o
  -2  -9  11        1.12        0.07      0.52 o
  -1  -9  11        1.84        6.63      3.99 o
   0  -9  11        6.72        8.10      4.24 o
   1  -9  11        0.79        6.35      3.93 o
   2  -9  11        0.56        2.47      3.04 o
   3  -9  11        3.30        4.78      3.50 o
   4  -9  11        2.16        0.74      3.47 o
   5  -9  11       20.32       27.83      4.33 o
  -6  -8  11        2.32        0.92      6.12 o
  -5  -8  11        4.27        7.15      4.30 o
  -4  -8  11       37.86       30.89      5.11 o
  -3  -8  11        0.99        2.35      4.50 o
  -2  -8  11       28.21       29.35      3.94 o
  -1  -8  11       46.21       65.43      4.63 o
   0  -8  11        0.99        1.90      3.87 o
   1  -8  11        0.05       -0.88      1.79 o
   2  -8  11        3.36        4.86      2.76 o
   3  -8  11       15.87       17.37      2.76 o
   4  -8  11        1.89        4.45      3.57 o
   5  -8  11       31.62       32.61      3.47 o
   6  -8  11        9.02       11.78      6.87 o
  -7  -7  11        0.03        1.12     10.54 o
  -6  -7  11       15.99       16.03      3.60 o
  -5  -7  11       61.41       61.85      2.83 o
  -4  -7  11       28.66       26.64      2.90 o
  -3  -7  11        7.17        4.41      4.06 o
  -2  -7  11        8.42        3.03      3.72 o
  -1  -7  11        3.44        1.38      3.32 o
   0  -7  11        0.24        3.29      3.35 o
   1  -7  11       51.61       48.23      3.06 o
   2  -7  11       27.80       27.54      1.82 o
   3  -7  11      224.70      225.79      4.65 o
   4  -7  11       49.71       46.08      4.19 o
   5  -7  11        9.62        9.56      5.47 o
   6  -7  11       11.90       11.90      5.45 o
  -8  -6  11        0.09       -0.97      2.13 o
  -7  -6  11        5.59        1.60      4.14 o
  -6  -6  11        0.03        1.57      5.03 o
  -5  -6  11        1.20        5.72      2.07 o
  -4  -6  11      130.96      146.12      5.60 o
  -3  -6  11        2.86        0.95      3.34 o
  -2  -6  11        1.49       -1.55      1.55 o
  -1  -6  11      564.32      573.68      9.02 o
   0  -6  11       17.98       19.24      3.35 o
   1  -6  11        0.83        0.01      0.14 o
   2  -6  11        2.11        2.22      2.02 o
   3  -6  11        0.32        1.92      2.38 o
   4  -6  11       56.83       48.51      4.35 o
   5  -6  11       53.87       47.60      5.09 o
   6  -6  11        2.12        4.02      5.15 o
   7  -6  11       14.75       16.48      7.56 o
  -8  -5  11        7.48       11.06      4.23 o
  -7  -5  11       18.81       18.47      3.64 o
  -6  -5  11        3.92       -0.06      2.08 o
  -5  -5  11       46.92       45.68      2.27 o
  -4  -5  11        3.09        6.59      2.17 o
  -3  -5  11      184.96      178.39      5.51 o
  -2  -5  11       43.50       39.05      1.46 o
  -1  -5  11       13.13       11.93      3.12 o
   0  -5  11      131.79      131.39      4.85 o
   1  -5  11      304.88      299.76      4.32 o
   2  -5  11      261.91      266.16      4.29 o
   3  -5  11       88.25       78.88      4.62 o
   4  -5  11       18.29       17.32      3.42 o
   5  -5  11        4.71        8.30      2.99 o
   6  -5  11        1.52        7.30      5.25 o
   7  -5  11        0.14       -2.79      6.30 o
  -8  -4  11        3.23        5.04      3.82 o
  -7  -4  11        0.06        1.02      3.29 o
  -6  -4  11       12.95       14.22      2.30 o
  -5  -4  11        0.22        1.35      2.50 o
  -4  -4  11        4.91        5.64      1.32 o
  -3  -4  11       40.01       44.67      1.68 o
  -2  -4  11      348.75      338.84      3.90 o
  -1  -4  11      116.59      117.11      2.84 o
   0  -4  11        9.99       11.36      1.54 o
   1  -4  11       51.22       47.42      1.58 o
   2  -4  11      105.98       95.89      2.13 o
   3  -4  11       44.19       44.71      4.90 o
   4  -4  11      128.68      156.43      3.79 o
   5  -4  11       11.22       12.16      2.74 o
   6  -4  11       73.02       77.42      3.61 o
   7  -4  11       11.29       14.86      6.88 o
  -9  -3  11        1.62        2.44      4.91 o
  -8  -3  11        1.51        3.37      3.87 o
  -7  -3  11        3.09        4.87      3.06 o
  -6  -3  11        7.22        9.31      2.38 o
  -5  -3  11       19.47       23.20      1.62 o
  -4  -3  11      203.21      186.99      2.61 o
  -3  -3  11       53.03       54.08      1.52 o
  -2  -3  11       34.26       34.49      1.90 o
  -1  -3  11      287.44      270.48      3.75 o
   0  -3  11      350.64      369.18      8.88 o
   1  -3  11       15.57       12.75      1.43 o
   2  -3  11       82.62       74.70      2.73 o
   3  -3  11        0.19       -0.04      3.02 o
   4  -3  11       28.23       29.84      2.55 o
   5  -3  11        1.64        0.19      4.04 o
   6  -3  11        0.97        0.07      0.78 o
   7  -3  11        3.62        6.35      6.68 o
  -9  -2  11        0.24       -0.23      2.87 o
  -8  -2  11        0.23        2.78      3.64 o
  -7  -2  11        0.51       -0.20      0.47 o
  -6  -2  11        8.39        7.04      1.74 o
  -5  -2  11       46.74       43.23      1.82 o
  -4  -2  11      296.23      323.46      2.83 o
  -3  -2  11       35.20       34.64      1.78 o
  -2  -2  11      124.27      113.03      2.14 o
  -1  -2  11        1.95       -0.43      1.38 o
   0  -2  11       95.85       88.80      2.60 o
   1  -2  11      277.67      271.05      3.37 o
   2  -2  11       96.28       96.61      2.75 o
   3  -2  11       73.07       78.99      4.34 o
   4  -2  11        3.53       -1.83      3.19 o
   5  -2  11       82.25       90.91      3.45 o
   6  -2  11        4.28        1.50      2.77 o
   7  -2  11        0.00        1.45      7.18 o
  -9  -1  11        3.20        3.56      4.61 o
  -8  -1  11        2.59        1.46      3.03 o
  -7  -1  11        0.41        1.39      2.45 o
  -6  -1  11        4.10        2.12      1.55 o
  -5  -1  11        0.03        0.17      1.14 o
  -4  -1  11      111.66      103.20      1.89 o
  -3  -1  11       59.79       56.88      1.55 o
  -2  -1  11       48.81       50.79      2.09 o
  -1  -1  11      129.13      151.86      7.97 o
   0  -1  11       35.38       33.99      1.86 o
   1  -1  11      814.85      833.26      5.37 o
   2  -1  11        0.05        0.08      1.97 o
   3  -1  11       38.20       35.44      2.86 o
   4  -1  11        2.62        2.45      2.41 o
   5  -1  11        3.50        4.09      2.93 o
   6  -1  11        0.09       -1.68      6.67 o
   7  -1  11        5.18        4.49      7.27 o
  -9   0  11        0.36        1.72      4.33 o
  -8   0  11       20.42       17.85      3.29 o
  -7   0  11       33.66       33.21      2.65 o
  -6   0  11        1.20        1.11      1.52 o
  -5   0  11       16.68       13.83      1.33 o
  -4   0  11       69.50       71.76      1.61 o
  -3   0  11       21.59       20.07      1.32 o
  -2   0  11       30.30       27.96      1.92 o
  -1   0  11       26.06       26.09      1.83 o
   0   0  11        3.27        4.04      1.87 o
   1   0  11      112.60      103.58      4.10 o
   2   0  11        6.91        7.81      1.67 o
   3   0  11       21.65       17.55      2.05 o
   4   0  11        9.89       15.87      3.79 o
   5   0  11        0.09        1.15      4.57 o
   6   0  11       15.81       14.77      6.35 o
  -9   1  11        0.03        2.90      4.20 o
  -8   1  11        0.18        1.78      2.52 o
  -7   1  11        6.09        4.21      2.15 o
  -6   1  11       11.16       10.62      1.39 o
  -5   1  11        0.35        0.30      1.00 o
  -4   1  11       37.63       41.26      1.45 o
  -3   1  11      223.32      210.23      3.47 o
  -2   1  11       37.00       38.02      2.67 o
  -1   1  11       18.13       17.75      1.59 o
   0   1  11       16.12       16.92      2.26 o
   1   1  11       32.44       26.68      2.27 o
   2   1  11      132.88      133.53      2.68 o
   3   1  11       53.19       44.13      4.39 o
   4   1  11        1.76        3.98      4.47 o
   5   1  11        4.74       -1.02     10.83 o
   6   1  11        0.50        3.17      7.07 o
  -9   2  11       18.78       21.37      3.73 o
  -8   2  11        0.01        1.25      2.00 o
  -7   2  11       11.94       12.31      2.17 o
  -6   2  11       54.85       57.83      2.13 o
  -5   2  11      133.61      140.08      1.89 o
  -4   2  11       24.52       24.52      1.21 o
  -3   2  11       78.15       77.73      2.05 o
  -2   2  11       36.81       35.58      1.59 o
  -1   2  11       95.68       91.88      1.87 o
   0   2  11      188.18      180.97      2.15 o
   1   2  11       20.85       13.91      2.47 o
   2   2  11       46.11       43.98      4.20 o
   3   2  11       40.44       44.28      4.68 o
   4   2  11       11.35        6.43      4.65 o
   5   2  11        0.45        0.10      1.04 o
  -9   3  11        1.76        5.76      4.64 o
  -8   3  11        0.04        0.75      2.00 o
  -7   3  11       15.90       14.37      2.18 o
  -6   3  11        5.94        5.24      1.58 o
  -5   3  11        0.02        2.35      1.72 o
  -4   3  11      343.04      344.64      4.86 o
  -3   3  11       93.07       92.05      1.94 o
  -2   3  11      144.93      127.62      2.41 o
  -1   3  11       87.54       92.40      3.01 o
   0   3  11        7.87        4.07      2.03 o
   1   3  11       14.15       19.72      2.34 o
   2   3  11       45.91       53.26      4.83 o
   3   3  11        8.86       11.00      3.80 o
   4   3  11       29.13       31.02      5.72 o
   5   3  11        8.48       17.81      6.01 o
  -9   4  11        3.27        6.19      4.77 o
  -8   4  11       21.90       25.80      3.15 o
  -7   4  11       27.02       24.93      2.54 o
  -6   4  11        8.77        9.25      1.80 o
  -5   4  11       12.29       10.65      1.56 o
  -4   4  11       57.78       66.17      2.06 o
  -3   4  11        4.49        6.94      1.83 o
  -2   4  11      194.45      199.25      5.72 o
  -1   4  11       40.68       41.11      3.91 o
   0   4  11        4.72        5.45      2.24 o
   1   4  11       71.34       85.51      3.63 o
   2   4  11       28.81       23.34      3.20 o
   3   4  11       10.72       12.68      4.82 o
   4   4  11        8.23        8.85      5.21 o
  -9   5  11        0.06       -0.47      6.30 o
  -8   5  11        6.51       10.30      3.42 o
  -7   5  11        0.40        0.09      1.04 o
  -6   5  11      101.09      102.61      3.16 o
  -5   5  11        1.65        3.39      2.29 o
  -4   5  11        2.20        2.04      2.06 o
  -3   5  11      103.50      101.98      2.53 o
  -2   5  11       13.27       10.42      3.41 o
  -1   5  11        0.32       -0.11      1.70 o
   0   5  11       36.37       38.96      3.07 o
   1   5  11       11.24       10.50      3.06 o
   2   5  11        0.05        1.31      3.42 o
   3   5  11        2.03        6.79      5.43 o
  -9   6  11        1.84        5.26      8.42 o
  -8   6  11        0.01        2.71      2.97 o
  -7   6  11       13.78       13.89      3.12 o
  -6   6  11        6.50        9.37      2.73 o
  -5   6  11        8.65        7.97      2.61 o
  -4   6  11       10.26       11.09      2.49 o
  -3   6  11       17.44       18.84      2.68 o
  -2   6  11        3.96        1.70      3.72 o
  -1   6  11       14.49       13.63      3.05 o
   0   6  11       27.40       26.82      3.09 o
   1   6  11        2.87        3.03      3.59 o
   2   6  11        6.44        8.06      4.16 o
   3   6  11        2.70        4.66      5.59 o
  -8   7  11        0.12        1.16      7.60 o
  -7   7  11        0.28        2.04      4.55 o
  -6   7  11        5.01        7.74      3.35 o
  -5   7  11        8.17        7.13      2.81 o
  -4   7  11       15.73       12.19      2.93 o
  -3   7  11        0.17       -0.03      0.56 o
  -2   7  11        0.09       -0.19      1.93 o
  -1   7  11        0.03        1.56      4.69 o
   0   7  11       17.07       13.96      3.86 o
   1   7  11        0.02        0.23      4.20 o
   2   7  11        5.26        4.76      7.04 o
  -8   8  11        0.01        0.88      7.73 o
  -7   8  11        1.81        0.35      5.27 o
  -6   8  11        0.01        4.34      3.83 o
  -5   8  11        1.09        0.79      3.21 o
  -4   8  11        0.14        2.10      3.26 o
  -3   8  11        1.93        2.78      3.86 o
  -2   8  11        1.16        1.39      1.38 o
  -1   8  11        1.03       -1.81      3.28 o
   0   8  11        6.31        2.80      6.97 o
   1   8  11        2.43        5.46      8.14 o
  -6   9  11        0.38        1.27      7.73 o
  -5   9  11        0.55        2.77      4.06 o
  -4   9  11        0.48        1.52      4.08 o
  -3   9  11        0.14        0.18      0.71 o
  -2   9  11        0.72        2.00      5.46 o
  -1   9  11        5.36        5.26      7.04 o
   0   9  11        0.19        0.30      7.34 o
  -1 -11  12        2.59        5.55      6.97 o
   0 -11  12        0.29        2.03      6.01 o
   1 -11  12        2.19        2.50      6.84 o
   2 -11  12       19.29       18.14      7.01 o
   3 -11  12        0.69       -0.78      2.20 o
   4 -11  12        1.85       -0.79      5.16 o
  -3 -10  12        0.12        2.72      6.85 o
  -2 -10  12        4.25        3.26      5.78 o
  -1 -10  12        0.56        4.68      5.40 o
   0 -10  12        2.50        4.86      5.57 o
   1 -10  12       10.41        5.39      4.75 o
   2 -10  12       26.41       31.75      4.22 o
   3 -10  12       10.50        4.80      4.35 o
   4 -10  12        4.65        9.22      4.86 o
   5 -10  12        6.89        2.08      7.35 o
  -5  -9  12        2.14        0.63      5.69 o
  -4  -9  12        0.87        5.46      6.71 o
  -3  -9  12       10.15        7.43      5.83 o
  -2  -9  12       39.64       51.95      5.31 o
  -1  -9  12        2.10        3.02      4.49 o
   0  -9  12       37.00       38.59      4.68 o
   1  -9  12      102.63      109.16      5.53 o
   2  -9  12        9.42       11.88      3.37 o
   3  -9  12        6.65        6.17      3.61 o
   4  -9  12        2.04        1.71      3.75 o
   5  -9  12        0.39        4.86      4.85 o
   6  -9  12        1.26        5.16      8.20 o
  -6  -8  12        0.22       -0.10      0.38 o
  -5  -8  12        3.11        4.33      3.94 o
  -4  -8  12        0.08        0.06      4.61 o
  -3  -8  12        3.73        0.34      4.98 o
  -2  -8  12       45.66       49.00      4.24 o
  -1  -8  12        5.81        4.16      4.23 o
   0  -8  12        6.25        6.58      4.09 o
   1  -8  12        0.13        1.09      3.70 o
   2  -8  12       42.02       31.40      2.86 o
   3  -8  12       83.08       95.99      3.74 o
   4  -8  12        6.68       13.91      3.89 o
   5  -8  12       16.10       21.73      4.36 o
  -7  -7  12        3.25        3.76      6.39 o
  -6  -7  12        2.47        4.07      3.98 o
  -5  -7  12       49.25       37.14      2.78 o
  -4  -7  12       57.47       57.67      3.27 o
  -3  -7  12        0.59        1.09      4.02 o
  -2  -7  12       26.63       33.32      3.97 o
  -1  -7  12       99.03       96.22      5.09 o
   0  -7  12        9.13       11.98      3.12 o
   1  -7  12       23.97       17.76      2.47 o
   2  -7  12        0.46        0.20      1.14 o
   3  -7  12        1.25        2.35      2.53 o
   4  -7  12        0.03       -0.29      0.56 o
   5  -7  12        0.48        1.22      5.58 o
   6  -7  12       23.17       18.47      6.51 o
  -8  -6  12        0.00        0.47      8.30 o
  -7  -6  12        1.30        2.36      5.28 o
  -6  -6  12        1.55        2.56      2.87 o
  -5  -6  12      105.65      122.96      3.29 o
  -4  -6  12        2.22        2.23      4.02 o
  -3  -6  12       17.54       14.17      3.36 o
  -2  -6  12        8.91        5.53      3.34 o
  -1  -6  12        7.96        4.98      3.03 o
   0  -6  12        3.44        3.57      2.65 o
   1  -6  12       85.44       73.95      2.36 o
   2  -6  12       52.01       39.54      4.40 o
   3  -6  12       88.36       88.51      3.26 o
   4  -6  12      103.88      113.35      5.81 o
   5  -6  12       19.23       16.10      5.50 o
   6  -6  12        2.42        1.45      5.86 o
  -8  -5  12        0.07        0.79      2.14 o
  -7  -5  12        2.30        1.66      3.99 o
  -6  -5  12        4.59        6.16      2.64 o
  -5  -5  12        0.23        3.16      2.71 o
  -4  -5  12       64.04       63.56      4.17 o
  -3  -5  12       55.61       55.24      4.14 o
  -2  -5  12       73.55       80.74      4.06 o
  -1  -5  12       73.20       73.30      4.01 o
   0  -5  12       67.57       64.66      2.67 o
   1  -5  12        6.31        6.56      2.02 o
   2  -5  12       69.87       61.09      2.85 o
   3  -5  12        1.86       -0.19      2.56 o
   4  -5  12        1.68       -0.62      3.51 o
   5  -5  12       56.84       59.85      3.28 o
   6  -5  12        0.83       -3.15      6.67 o
   7  -5  12        9.18       15.10      7.71 o
  -8  -4  12        5.62        7.62      3.95 o
  -7  -4  12       18.70       21.58      3.48 o
  -6  -4  12       33.07       27.54      2.31 o
  -5  -4  12       19.95       15.81      2.32 o
  -4  -4  12        9.08        7.95      1.47 o
  -3  -4  12       14.02       16.59      3.22 o
  -2  -4  12        0.91        1.11      1.33 o
  -1  -4  12       10.23        7.71      1.37 o
   0  -4  12       44.05       40.28      1.92 o
   1  -4  12      117.61      122.62      4.53 o
   2  -4  12       95.47      101.88      2.40 o
   3  -4  12       70.16       63.43      2.91 o
   4  -4  12       32.18       34.17      2.74 o
   5  -4  12        2.61        2.47      3.21 o
   6  -4  12        0.08        2.45      6.08 o
   7  -4  12        2.04        3.73      7.58 o
  -8  -3  12        1.43        0.54      3.61 o
  -7  -3  12        2.74        2.28      3.36 o
  -6  -3  12      103.46       96.83      3.32 o
  -5  -3  12        0.02        0.03      0.79 o
  -4  -3  12       66.54       74.88      1.63 o
  -3  -3  12       96.11       92.52      1.85 o
  -2  -3  12       15.84       12.57      1.51 o
  -1  -3  12       80.82       74.73      3.30 o
   0  -3  12      230.91      219.20      3.52 o
   1  -3  12      216.47      201.88      2.89 o
   2  -3  12       70.08       76.51      1.84 o
   3  -3  12        6.84        7.34      2.19 o
   4  -3  12        2.49       -0.62      1.53 o
   5  -3  12       63.34       75.44      3.42 o
   6  -3  12        1.67        0.68      1.90 o
  -9  -2  12        0.05        0.21      1.29 o
  -8  -2  12        0.35        0.55      2.46 o
  -7  -2  12        7.05        6.87      2.73 o
  -6  -2  12        0.21        0.73      1.73 o
  -5  -2  12        4.53        4.52      1.35 o
  -4  -2  12       29.46       29.26      1.41 o
  -3  -2  12       24.47       23.47      1.36 o
  -2  -2  12      525.15      554.00      4.22 o
  -1  -2  12      637.19      650.99     16.98 o
   0  -2  12        9.28        7.83      1.94 o
   1  -2  12        2.76        0.97      0.67 o
   2  -2  12       54.08       53.61      2.42 o
   3  -2  12       13.27       15.82      2.31 o
   4  -2  12        6.11        5.00      2.70 o
   5  -2  12       16.21       14.78      3.39 o
   6  -2  12        0.90       -1.35      3.24 o
   7  -2  12        8.08        7.36      8.16 o
  -9  -1  12        0.20        0.51      4.83 o
  -8  -1  12        5.80        1.41      3.67 o
  -7  -1  12        5.25        3.62      2.46 o
  -6  -1  12       24.06       25.59      1.60 o
  -5  -1  12       88.05       91.84      1.96 o
  -4  -1  12      285.10      287.26      2.63 o
  -3  -1  12       50.72       49.59      1.63 o
  -2  -1  12       16.44       16.72      1.93 o
  -1  -1  12       14.56       18.50      3.07 o
   0  -1  12       27.24       30.37      1.95 o
   1  -1  12       48.69       49.48      2.65 o
   2  -1  12       13.79       15.74      1.91 o
   3  -1  12       49.28       54.14      2.56 o
   4  -1  12        9.33        7.06      2.83 o
   5  -1  12        0.00       -0.95     12.94 o
   6  -1  12        0.14       -2.10      6.17 o
  -9   0  12        4.51        7.58      4.64 o
  -8   0  12       18.09       17.37      2.89 o
  -7   0  12       10.68        9.72      2.67 o
  -6   0  12        1.37        2.70      1.79 o
  -5   0  12       38.06       37.33      1.57 o
  -4   0  12        5.03        5.25      1.15 o
  -3   0  12      481.16      492.67      3.63 o
  -2   0  12      222.75      228.36      3.59 o
  -1   0  12       29.20       25.35      2.38 o
   0   0  12       33.70       26.28      2.47 o
   1   0  12      269.24      257.40      4.69 o
   2   0  12       20.22       20.57      1.96 o
   3   0  12        9.96       13.03      4.11 o
   4   0  12        2.02        2.21      4.47 o
   5   0  12        0.44        2.82      4.80 o
   6   0  12        4.38        3.66      7.36 o
  -9   1  12        0.62        0.32      3.51 o
  -8   1  12        6.64        5.56      2.74 o
  -7   1  12       97.57       97.55      2.98 o
  -6   1  12       25.27       23.10      2.05 o
  -5   1  12        0.16       -0.01      0.59 o
  -4   1  12       32.84       32.21      1.30 o
  -3   1  12       56.92       53.94      1.92 o
  -2   1  12        0.04        0.10      1.11 o
  -1   1  12        8.88        4.78      1.24 o
   0   1  12      241.47      236.77      8.99 o
   1   1  12       18.26       16.63      2.45 o
   2   1  12        8.13       12.80      3.62 o
   3   1  12       34.14       27.30      4.20 o
   4   1  12        1.88        1.65      4.80 o
   5   1  12        1.86        1.48      5.86 o
  -9   2  12        0.59        3.93      3.41 o
  -8   2  12        0.10       -0.31      1.27 o
  -7   2  12        4.89        3.24      2.31 o
  -6   2  12       12.41        9.97      1.59 o
  -5   2  12        0.29        0.14      0.31 o
  -4   2  12      112.37      112.74      1.85 o
  -3   2  12        0.95       -0.23      1.33 o
  -2   2  12        4.91        2.78      1.53 o
  -1   2  12       60.35       63.39      2.51 o
   0   2  12      154.85      146.81      3.78 o
   1   2  12       26.07       28.26      2.40 o
   2   2  12      114.19      121.25      5.71 o
   3   2  12        1.50        2.72      4.80 o
   4   2  12       12.96       14.55      4.68 o
   5   2  12       17.26       26.79      6.78 o
  -9   3  12        5.07        7.90      4.93 o
  -8   3  12        1.92        3.40      2.53 o
  -7   3  12        4.91        7.23      2.34 o
  -6   3  12        0.03        0.15      1.45 o
  -5   3  12       15.20       12.59      1.67 o
  -4   3  12       23.44       19.98      1.34 o
  -3   3  12        0.18       -0.63      0.63 o
  -2   3  12       14.94       13.36      1.48 o
  -1   3  12       19.07       18.70      2.39 o
   0   3  12       27.22       24.67      2.82 o
   1   3  12       33.92       38.46      2.91 o
   2   3  12       35.30       41.28      3.19 o
   3   3  12       20.29       20.41      4.97 o
   4   3  12       11.97       15.28      5.59 o
  -9   4  12        0.01        3.29      5.03 o
  -8   4  12        9.11        8.25      3.49 o
  -7   4  12        0.14        2.48      2.69 o
  -6   4  12       10.36       13.98      1.95 o
  -5   4  12        0.58        0.87      1.08 o
  -4   4  12       15.55        9.94      2.09 o
  -3   4  12       54.35       45.31      3.63 o
  -2   4  12        1.92        0.46      4.21 o
  -1   4  12        0.01        1.07      3.41 o
   0   4  12        9.38        4.10      2.65 o
   1   4  12       10.19        7.76      2.97 o
   2   4  12       13.21       14.90      3.43 o
   3   4  12       24.09       30.94      6.36 o
   4   4  12        2.98        2.92      7.08 o
  -9   5  12        1.43        3.25      8.24 o
  -8   5  12        0.26        1.14      2.39 o
  -7   5  12        0.67        4.09      2.94 o
  -6   5  12        5.41        3.86      2.61 o
  -5   5  12        0.33        2.42      2.48 o
  -4   5  12       20.89       21.11      2.09 o
  -3   5  12        1.62        0.86      2.67 o
  -2   5  12        0.11       -0.33      1.42 o
  -1   5  12       17.24       17.29      2.81 o
   0   5  12        1.18        0.25      1.29 o
   1   5  12       17.49       17.77      3.52 o
   2   5  12        0.20        0.88      4.04 o
   3   5  12        3.35        2.82      4.46 o
  -8   6  12        0.52        3.75      3.96 o
  -7   6  12        0.90       -0.23      1.48 o
  -6   6  12       56.51       66.46      4.44 o
  -5   6  12       14.87       14.53      2.94 o
  -4   6  12        3.35        2.43      2.81 o
  -3   6  12        0.71        2.50      2.23 o
  -2   6  12        1.61        2.31      4.20 o
  -1   6  12        3.66        2.89      3.29 o
   0   6  12        1.65        0.56      2.82 o
   1   6  12        7.45        4.34      4.16 o
   2   6  12        0.65        0.11      3.93 o
   3   6  12        0.27        2.12      7.79 o
  -8   7  12        0.01       -1.03      7.00 o
  -7   7  12        8.06       11.80      3.98 o
  -6   7  12        0.46        3.37      3.38 o
  -5   7  12       25.29       24.62      3.04 o
  -4   7  12        3.95        5.57      2.87 o
  -3   7  12        0.32        2.93      2.98 o
  -2   7  12       12.29       12.91      3.19 o
  -1   7  12       12.78       15.35      5.94 o
   0   7  12        4.15        4.94      4.25 o
   1   7  12        3.14       -2.32      7.45 o
  -7   8  12        2.31        7.60      8.04 o
  -6   8  12        6.22        6.41      7.08 o
  -5   8  12        6.23        8.62      3.96 o
  -4   8  12        0.44        2.22      3.48 o
  -3   8  12        2.05        6.27      4.43 o
  -2   8  12       23.40       26.87      3.85 o
  -1   8  12        1.33        2.62      4.55 o
   0   8  12        5.49        7.50      8.28 o
   0 -11  13        2.94       -0.43      5.56 o
   1 -11  13        0.19        1.51      6.41 o
   2 -11  13        1.61        1.80      6.65 o
   3 -11  13        9.98       15.84      8.01 o
  -3 -10  13        0.73        0.53      2.40 o
  -2 -10  13        1.39       -0.02      0.13 o
  -1 -10  13       22.04       24.53      5.45 o
   0 -10  13        1.88        1.09      5.32 o
   1 -10  13       20.02       17.91      5.98 o
   2 -10  13        3.00        1.16      5.81 o
   3 -10  13        3.87        2.92      4.92 o
   4 -10  13       18.87       15.50      7.52 o
  -4  -9  13        5.01        5.33      6.92 o
  -3  -9  13        0.29        0.66      6.28 o
  -2  -9  13        0.14        1.10      5.48 o
  -1  -9  13        4.11        5.96      4.59 o
   0  -9  13        1.14        4.13      5.16 o
   1  -9  13        3.27       -1.13      6.52 o
   2  -9  13       18.43       20.20      3.77 o
   3  -9  13       18.44       19.75      3.85 o
   4  -9  13       13.42       13.98      4.29 o
   5  -9  13        0.55        4.32      7.65 o
  -5  -8  13        0.33        1.86      4.24 o
  -4  -8  13        0.08        3.54      4.97 o
  -3  -8  13       16.78       24.20      5.39 o
  -2  -8  13       12.08        9.72      4.21 o
  -1  -8  13        5.86        6.47      3.61 o
   0  -8  13        4.79        5.40      4.32 o
   1  -8  13       44.70       42.97      4.12 o
   2  -8  13       20.92       16.97      3.29 o
   3  -8  13       62.22       68.36      3.75 o
   4  -8  13        7.79       11.83      3.70 o
   5  -8  13        2.42        8.34      4.82 o
  -6  -7  13        2.26        2.47      4.47 o
  -5  -7  13        2.33        3.39      3.00 o
  -4  -7  13        6.05        5.55      4.77 o
  -3  -7  13        3.77        8.95      4.35 o
  -2  -7  13        1.27        1.90      4.19 o
  -1  -7  13        1.37        0.79      3.80 o
   0  -7  13       11.21        8.63      3.99 o
   1  -7  13       32.16       31.78      3.79 o
   2  -7  13       47.00       49.00      2.40 o
   3  -7  13       28.40       28.49      2.68 o
   4  -7  13       22.81       25.09      3.53 o
   5  -7  13        6.16        3.74      5.73 o
  -8  -6  13        0.28        7.17      8.88 o
  -7  -6  13        0.62        1.85      4.97 o
  -6  -6  13       20.59       19.98      2.84 o
  -5  -6  13        9.21        7.83      2.93 o
  -4  -6  13       41.82       31.76      4.72 o
  -3  -6  13       87.61       90.35      4.84 o
  -2  -6  13       55.45       60.48      4.61 o
  -1  -6  13       30.70       26.04      3.83 o
   0  -6  13        7.78       11.30      3.17 o
   1  -6  13       20.61       17.94      2.37 o
   2  -6  13        2.30       -1.12      1.96 o
   3  -6  13       35.05       33.29      2.90 o
   4  -6  13       14.44        7.26      3.43 o
   5  -6  13       18.28       21.01      6.17 o
   6  -6  13       17.86       15.90      6.98 o
  -8  -5  13        5.39        3.24      7.69 o
  -7  -5  13       12.23       12.32      4.14 o
  -6  -5  13        2.25        2.40      2.60 o
  -5  -5  13       87.02       88.46      5.88 o
  -4  -5  13        8.19        5.74      2.24 o
  -3  -5  13        5.00        3.74      3.56 o
  -2  -5  13        0.07        0.43      3.41 o
  -1  -5  13       96.33       87.72      4.39 o
   0  -5  13      136.05      158.90      3.67 o
   1  -5  13       46.67       41.60      2.73 o
   2  -5  13        8.92        6.40      2.32 o
   3  -5  13        8.32       10.88      2.77 o
   4  -5  13       64.75       65.66      5.18 o
   5  -5  13        2.34        1.45      5.63 o
   6  -5  13        2.72        5.17      6.53 o
  -8  -4  13        0.00        2.39      4.16 o
  -7  -4  13        3.56        5.39      3.31 o
  -6  -4  13        0.24       -0.86      2.39 o
  -5  -4  13        1.30        3.10      2.47 o
  -4  -4  13       43.26       45.33      3.69 o
  -3  -4  13      159.82      164.31      4.16 o
  -2  -4  13      105.52       95.74      2.24 o
  -1  -4  13        1.05        0.52      1.58 o
   0  -4  13      197.20      190.73      6.28 o
   1  -4  13       60.60       59.31      2.12 o
   2  -4  13       40.81       45.48      2.94 o
   3  -4  13        7.17       10.27      2.58 o
   4  -4  13        8.23       10.20      3.03 o
   5  -4  13       47.26       47.79      3.70 o
   6  -4  13        3.87        3.78      6.85 o
  -8  -3  13        0.54        5.47      4.08 o
  -7  -3  13       29.20       32.87      3.62 o
  -6  -3  13       97.82       97.38      3.59 o
  -5  -3  13        0.01       -0.37      0.67 o
  -4  -3  13        0.20        0.60      1.05 o
  -3  -3  13       16.61       14.80      1.70 o
  -2  -3  13        0.48        0.47      1.38 o
  -1  -3  13       70.21       68.79      3.38 o
   0  -3  13        1.46        1.50      1.82 o
   1  -3  13       12.22       10.16      1.90 o
   2  -3  13      150.61      155.53      2.50 o
   3  -3  13       39.25       37.44      2.67 o
   4  -3  13        5.55        4.46      4.31 o
   5  -3  13        4.22        6.57      3.81 o
   6  -3  13        1.00       -0.09      0.33 o
  -8  -2  13        0.00        0.52      4.46 o
  -7  -2  13        0.62        1.99      4.35 o
  -6  -2  13       91.44       90.48      2.50 o
  -5  -2  13        8.09       10.27      1.48 o
  -4  -2  13       53.16       53.26      1.69 o
  -3  -2  13        0.94        0.55      0.76 o
  -2  -2  13       78.25       72.58      2.08 o
  -1  -2  13      635.78      643.21     12.35 o
   0  -2  13      206.42      197.34     11.22 o
   1  -2  13      150.16      168.40      3.04 o
   2  -2  13        4.34        2.20      1.80 o
   3  -2  13      106.90      114.18      3.40 o
   4  -2  13        2.23       -0.01      1.52 o
   5  -2  13       14.13       15.16      5.32 o
   6  -2  13        0.01        1.63      7.12 o
  -9  -1  13        0.62        0.74      2.49 o
  -8  -1  13        1.80        2.00      4.02 o
  -7  -1  13        0.03        0.45      3.62 o
  -6  -1  13        1.08        1.99      1.68 o
  -5  -1  13        0.03       -0.08      0.68 o
  -4  -1  13       21.01       18.13      1.34 o
  -3  -1  13      108.53      119.88      2.16 o
  -2  -1  13       31.82       35.23      2.27 o
  -1  -1  13      429.89      459.13     15.37 o
   0  -1  13       29.61       26.02      2.37 o
   1  -1  13      193.25      205.17      4.36 o
   2  -1  13        2.43        3.56      1.86 o
   3  -1  13       24.35       23.89      2.56 o
   4  -1  13       15.82       13.82      4.67 o
   5  -1  13        9.45        8.67      5.96 o
   6  -1  13       11.62       16.56      6.83 o
  -9   0  13        1.38        5.34      4.94 o
  -8   0  13        0.01        2.96      3.00 o
  -7   0  13        0.22       -0.43      4.75 o
  -6   0  13        6.19        4.55      1.61 o
  -5   0  13        0.13       -0.06      1.33 o
  -4   0  13       51.15       47.78      1.54 o
  -3   0  13       12.13       12.54      1.35 o
  -2   0  13        1.28       -0.16      1.19 o
  -1   0  13       11.56       11.04      2.20 o
   0   0  13       10.25        9.32      2.18 o
   1   0  13        2.94        1.99      2.49 o
   2   0  13       23.84       32.87      2.87 o
   3   0  13        2.30        2.13      4.36 o
   4   0  13        0.15       -0.14      1.48 o
   5   0  13        1.04       -0.57      9.43 o
  -9   1  13        0.10        3.09      4.41 o
  -8   1  13        0.55        2.75      3.59 o
  -7   1  13        5.38        6.24      2.47 o
  -6   1  13        7.95        8.68      1.92 o
  -5   1  13       18.03       16.01      1.39 o
  -4   1  13        4.64        3.23      1.27 o
  -3   1  13       55.24       54.63      2.77 o
  -2   1  13        0.43        0.99      1.81 o
  -1   1  13        1.93        1.62      1.49 o
   0   1  13       83.72       84.04      3.24 o
   1   1  13        0.17       -0.03      0.89 o
   2   1  13        2.00        1.37      3.01 o
   3   1  13        1.54        0.32      0.96 o
   4   1  13        3.32        3.59      5.41 o
   5   1  13        4.91        5.47      6.24 o
  -9   2  13        0.11        2.19      4.58 o
  -8   2  13        3.77        4.66      2.95 o
  -7   2  13       42.90       37.91      2.50 o
  -6   2  13       11.69       12.04      1.90 o
  -5   2  13       10.28        8.02      1.70 o
  -4   2  13       10.87       11.79      1.33 o
  -3   2  13        0.30        0.13      0.43 o
  -2   2  13      165.48      164.68      3.08 o
  -1   2  13       25.04       19.43      4.38 o
   0   2  13        9.72        5.84      2.62 o
   1   2  13       21.23       23.08      2.99 o
   2   2  13        0.01        0.55      3.05 o
   3   2  13        5.64        9.52      5.59 o
   4   2  13       23.45       17.98      5.69 o
  -9   3  13        0.66        0.40      2.79 o
  -8   3  13        4.60        6.51      3.18 o
  -7   3  13        0.76        1.85      2.75 o
  -6   3  13       47.73       44.30      2.18 o
  -5   3  13       30.14       31.51      1.80 o
  -4   3  13        9.07        9.77      1.61 o
  -3   3  13       25.70       26.63      1.73 o
  -2   3  13       17.21       19.46      2.79 o
  -1   3  13       13.43       13.27      2.67 o
   0   3  13       25.36       25.28      2.65 o
   1   3  13        0.00       -0.32      2.67 o
   2   3  13        3.85        4.65      3.78 o
   3   3  13       14.82       14.73      5.96 o
   4   3  13        3.57       10.14      6.14 o
  -8   4  13       18.17       22.45      3.91 o
  -7   4  13        6.27        4.21      3.21 o
  -6   4  13       29.89       31.74      2.05 o
  -5   4  13       10.19       12.40      1.79 o
  -4   4  13        9.76        7.19      2.09 o
  -3   4  13       42.13       40.21      2.44 o
  -2   4  13        7.81        7.42      3.50 o
  -1   4  13       46.97       45.99      3.33 o
   0   4  13       30.14       26.58      3.22 o
   1   4  13       11.89       14.48      4.62 o
   2   4  13        0.18        3.51      4.32 o
   3   4  13        0.08        2.79      4.67 o
  -8   5  13       19.40       15.45      4.38 o
  -7   5  13        7.51        7.18      3.04 o
  -6   5  13        1.47        5.99      2.97 o
  -5   5  13       18.29       16.13      2.68 o
  -4   5  13        0.10       -0.78      1.72 o
  -3   5  13       30.22       34.37      2.62 o
  -2   5  13        0.87       -0.29      8.68 o
  -1   5  13       60.21       59.05      3.36 o
   0   5  13        3.82        4.26      3.64 o
   1   5  13       11.92        9.94      4.32 o
   2   5  13        1.49        0.35      4.53 o
   3   5  13        6.27        9.39      8.36 o
  -7   6  13        0.18        1.95      2.24 o
  -6   6  13        8.08       10.70      3.09 o
  -5   6  13       18.92       19.53      3.07 o
  -4   6  13        0.29       -0.68      3.25 o
  -3   6  13        0.58        2.42      3.16 o
  -2   6  13       13.57       13.16      4.95 o
  -1   6  13       16.03       13.02      4.06 o
   0   6  13        5.29        6.26      4.28 o
   1   6  13        6.75        7.07      4.78 o
   2   6  13        2.37        0.87      7.94 o
  -7   7  13        6.01        9.50      7.70 o
  -6   7  13       10.87       10.06      3.57 o
  -5   7  13        0.03        0.86      3.94 o
  -4   7  13        0.07        5.35      3.21 o
  -3   7  13        0.00        1.38      3.22 o
  -2   7  13       11.34       11.86      3.64 o
  -1   7  13        3.83        6.22      6.28 o
   0   7  13        8.69        8.52      7.03 o
  -5   8  13        0.03        3.01      7.47 o
  -4   8  13        0.04        1.39      7.80 o
  -3   8  13        1.27        0.73      5.18 o
  -1   8  13        1.08       -1.90      6.56 o
  -2 -10  14        0.44       -0.49      4.35 o
  -1 -10  14       11.53        7.50      7.05 o
   0 -10  14        4.09        1.93      6.77 o
   1 -10  14        0.00        1.26      5.75 o
   2 -10  14        0.23        4.71      6.18 o
   3 -10  14       14.69        9.26      7.56 o
  -4  -9  14        7.42        6.87      6.62 o
  -3  -9  14        0.73        3.54      5.75 o
  -2  -9  14        5.67       10.08      5.24 o
  -1  -9  14       68.04       91.18      6.26 o
   0  -9  14        3.45        6.54      5.65 o
   1  -9  14       41.06       46.34      5.94 o
   2  -9  14        1.02       -2.74      4.30 o
   3  -9  14        7.43       12.44      4.29 o
   4  -9  14        4.85        7.86      7.38 o
  -5  -8  14        0.02        0.17      1.20 o
  -4  -8  14       29.21       30.69      5.64 o
  -3  -8  14       10.49        8.10      5.50 o
  -2  -8  14        2.30        4.77      5.54 o
  -1  -8  14        6.14       11.84      5.14 o
   0  -8  14        4.04        6.06      4.22 o
   1  -8  14       24.14       20.51      4.21 o
   2  -8  14       21.40       31.75      3.89 o
   3  -8  14        5.74        6.36      3.89 o
   4  -8  14       36.80       42.36      4.51 o
   5  -8  14        0.64        2.35      7.98 o
  -6  -7  14        9.39       12.55      4.58 o
  -5  -7  14        0.39        0.19      0.78 o
  -4  -7  14        0.03        1.27      5.69 o
  -3  -7  14       17.56       18.88      4.98 o
  -2  -7  14       16.98       21.29      3.96 o
  -1  -7  14       62.60       57.44      4.94 o
   0  -7  14       12.31        9.27      4.33 o
   1  -7  14       67.50       78.99      5.38 o
   2  -7  14       23.02       26.10      2.56 o
   3  -7  14        0.00       -0.64      2.42 o
   4  -7  14       14.76       13.55      3.91 o
   5  -7  14        0.04        0.09      6.83 o
  -7  -6  14       21.60       21.27      7.34 o
  -6  -6  14        0.23       -0.21      1.82 o
  -5  -6  14       15.02       19.56      5.05 o
  -4  -6  14        0.76       -1.12      5.79 o
  -3  -6  14       62.15       60.66      4.78 o
  -2  -6  14       11.60       12.29      3.47 o
  -1  -6  14       62.49       63.84      4.70 o
   0  -6  14        3.69        6.74      3.76 o
   1  -6  14        8.75        6.26      2.73 o
   2  -6  14       62.13       67.71      3.41 o
   3  -6  14       73.79       70.62      6.53 o
   4  -6  14        4.99        5.95      3.94 o
   5  -6  14        8.30        7.80      6.92 o
  -8  -5  14        0.19       -0.89      2.94 o
  -7  -5  14        4.54        5.48      3.91 o
  -6  -5  14       30.12       32.21      3.74 o
  -5  -5  14        0.71        0.78      3.38 o
  -4  -5  14       66.97       81.47      3.49 o
  -3  -5  14        0.05       -0.37      3.16 o
  -2  -5  14       49.89       46.92      4.15 o
  -1  -5  14       33.55       32.39      3.65 o
   0  -5  14       65.03       54.46      3.02 o
   1  -5  14       18.53       19.33      3.22 o
   2  -5  14        0.15       -0.21      1.22 o
   3  -5  14        5.68        8.19      2.95 o
   4  -5  14        5.09        5.48      5.04 o
   5  -5  14       40.31       44.88      6.19 o
   6  -5  14        0.19        1.27      7.96 o
  -8  -4  14       21.84       22.35      7.21 o
  -7  -4  14        5.18        4.66      3.29 o
  -6  -4  14        4.14        4.81      3.13 o
  -5  -4  14       12.25        9.25      2.82 o
  -4  -4  14       22.15       24.00      2.65 o
  -3  -4  14        5.83        4.81      2.08 o
  -2  -4  14        5.30        0.43      3.35 o
  -1  -4  14       34.41       31.39      2.87 o
   0  -4  14       76.18       83.34      5.97 o
   1  -4  14       32.38       28.36      2.16 o
   2  -4  14       71.24       78.87      3.24 o
   3  -4  14       56.18       55.96      6.58 o
   4  -4  14       24.99       25.72      3.44 o
   5  -4  14       29.89       39.20      4.26 o
  -8  -3  14        4.47        5.00      4.44 o
  -7  -3  14        1.67        4.98      3.59 o
  -6  -3  14        0.06        2.29      3.15 o
  -5  -3  14       21.81       18.51      2.49 o
  -4  -3  14       15.76       15.90      1.50 o
  -3  -3  14       36.81       33.63      1.67 o
  -2  -3  14        0.73        2.01      1.56 o
  -1  -3  14      110.24      106.34      4.08 o
   0  -3  14        6.00        4.56      2.12 o
   1  -3  14       16.78       18.25      3.51 o
   2  -3  14        4.99        5.16      1.89 o
   3  -3  14       31.76       42.91      2.46 o
   4  -3  14        0.01        3.90      3.42 o
   5  -3  14        0.52        2.93      5.79 o
   6  -3  14        2.78        0.73      7.52 o
  -8  -2  14        0.01        2.96      4.37 o
  -7  -2  14        7.35        8.38      3.09 o
  -6  -2  14        8.82        9.96      2.11 o
  -5  -2  14        1.31        0.23      1.06 o
  -4  -2  14       73.10       63.80      1.86 o
  -3  -2  14      323.52      354.05      3.41 o
  -2  -2  14        0.41        1.22      1.60 o
  -1  -2  14        1.40        2.06      2.07 o
   0  -2  14       16.69       19.45      4.09 o
   1  -2  14        0.87        0.83      1.96 o
   2  -2  14        2.10        4.41      2.26 o
   3  -2  14        6.19        4.42      2.78 o
   4  -2  14       17.57       14.93      5.39 o
   5  -2  14        8.99        9.98      6.18 o
   6  -2  14        3.57        2.28      7.52 o
  -8  -1  14        0.71        2.06      3.95 o
  -7  -1  14        0.01        2.23      2.90 o
  -6  -1  14       80.94       88.08      2.21 o
  -5  -1  14        6.20        3.44      1.57 o
  -4  -1  14        0.92        0.24      0.95 o
  -3  -1  14        0.56        0.20      0.85 o
  -2  -1  14        3.95        5.70      2.06 o
  -1  -1  14        1.13       -0.16      2.68 o
   0  -1  14       22.51       25.19      2.47 o
   1  -1  14        0.20        3.12      2.63 o
   2  -1  14        4.78        2.99      2.75 o
   3  -1  14        6.17        9.22      4.09 o
   4  -1  14        0.82        3.24      5.16 o
   5  -1  14        0.56        2.49      7.15 o
  -8   0  14        0.25        1.31      3.95 o
  -7   0  14        6.61        5.48      2.68 o
  -6   0  14        1.31       -1.59      1.94 o
  -5   0  14       47.09       44.89      1.67 o
  -4   0  14       68.28       70.34      1.81 o
  -3   0  14       60.38       61.64      1.87 o
  -2   0  14        0.19        1.70      1.82 o
  -1   0  14      286.50      291.32      4.93 o
   0   0  14        0.95        0.15      2.25 o
   1   0  14        5.40        1.88      2.62 o
   2   0  14        0.08       -0.82      2.53 o
   3   0  14        0.72        1.51      4.22 o
   4   0  14        0.83        2.91      5.19 o
   5   0  14        0.29        3.52      6.66 o
  -9   1  14       11.21        7.90      6.59 o
  -8   1  14        2.25        4.71      3.66 o
  -7   1  14        3.07        2.77      2.52 o
  -6   1  14        0.02       -0.88      2.44 o
  -5   1  14       20.33       18.50      1.52 o
  -4   1  14       28.59       29.46      1.50 o
  -3   1  14       17.95       16.14      1.80 o
  -2   1  14      108.51      116.86      3.89 o
  -1   1  14       16.87       22.12      1.53 o
   0   1  14        1.73       -0.03      4.22 o
   1   1  14       90.04       93.28      3.76 o
   2   1  14       17.01       18.31      2.71 o
   3   1  14        1.13        0.00      1.71 o
   4   1  14       40.38       50.11      6.52 o
  -9   2  14        0.08        3.32      4.64 o
  -8   2  14        1.04        0.31      1.53 o
  -7   2  14        4.60        6.55      2.69 o
  -6   2  14       25.24       25.66      2.09 o
  -5   2  14        8.84        7.32      1.91 o
  -4   2  14        1.46        0.73      1.01 o
  -3   2  14       71.18       69.93      2.25 o
  -2   2  14      139.23      152.12      6.09 o
  -1   2  14        1.07        1.51      2.48 o
   0   2  14       28.18       29.21      2.98 o
   1   2  14       14.62       14.64      3.17 o
   2   2  14        2.11       -0.05      0.82 o
   3   2  14       32.40       41.89      4.43 o
   4   2  14        0.10        1.23      6.49 o
  -9   3  14        0.00        0.20      6.98 o
  -8   3  14        0.42        0.75      3.55 o
  -7   3  14        3.41        3.77      2.46 o
  -6   3  14       13.84       12.78      2.06 o
  -5   3  14       10.26        9.49      1.90 o
  -4   3  14       18.96       14.82      1.78 o
  -3   3  14       59.90       59.12      3.62 o
  -2   3  14       16.64       11.57      2.90 o
  -1   3  14        8.59        9.53      3.16 o
   0   3  14       24.18       27.28      3.04 o
   1   3  14        3.79        5.80      3.70 o
   2   3  14       17.13       22.25      5.19 o
   3   3  14       44.01       52.71      4.75 o
  -8   4  14        0.11        1.61      5.89 o
  -7   4  14        1.77        1.83      3.14 o
  -6   4  14        0.17       -0.66      1.51 o
  -5   4  14        3.02        0.92      1.96 o
  -4   4  14        7.31        7.81      2.68 o
  -3   4  14       16.43       15.21      2.52 o
  -2   4  14        0.37       -0.66      2.44 o
  -1   4  14       20.74       16.60      3.51 o
   0   4  14        7.69        7.71      3.63 o
   1   4  14        6.93       10.95      3.85 o
   2   4  14       11.40       12.60      4.54 o
   3   4  14        0.24        1.96      7.98 o
  -7   5  14        0.21        3.49      3.42 o
  -6   5  14        0.01        1.72      2.84 o
  -5   5  14        1.12        0.27      1.18 o
  -4   5  14        1.65        2.91      2.85 o
  -3   5  14        8.64        6.07      2.79 o
  -2   5  14       11.29        9.48      4.59 o
  -1   5  14        4.70        3.51      4.04 o
   0   5  14        1.88        0.95      3.19 o
   1   5  14        0.44        0.36      4.85 o
   2   5  14        0.74        0.26    140.23 o
  -7   6  14        0.12       -1.10      8.10 o
  -6   6  14        0.77        1.54      1.97 o
  -5   6  14        3.57        7.80      3.55 o
  -4   6  14        0.64        1.65      2.90 o
  -3   6  14        3.09        2.09      3.23 o
  -2   6  14        0.69       -2.43      4.14 o
  -1   6  14        2.07        2.64      6.42 o
   0   6  14        0.00        2.38      4.97 o
   1   6  14        0.18        2.22      7.44 o
  -5   7  14        4.61        3.14      4.49 o
  -4   7  14        2.13        7.28      3.80 o
  -3   7  14       10.22       11.81      4.06 o
  -2   7  14        2.01        2.95      4.21 o
  -1   7  14        0.74        0.12      8.04 o
   0 -10  15        1.18        3.06      7.30 o
   1 -10  15        1.33        2.75      6.40 o
  -3  -9  15        3.54        2.63      7.31 o
  -2  -9  15        4.42        6.41      6.65 o
  -1  -9  15        3.63        0.34      6.18 o
   0  -9  15        1.51        2.39      6.13 o
   1  -9  15       11.39       11.81      6.24 o
   2  -9  15        0.51        2.74      6.53 o
   3  -9  15        0.04        0.11      7.37 o
  -5  -8  15        0.15        1.91      6.64 o
  -4  -8  15        0.75        4.47      7.01 o
  -3  -8  15        5.88        9.14      6.05 o
  -2  -8  15        0.22        3.47      5.30 o
  -1  -8  15       29.60       42.33      5.56 o
   0  -8  15       24.57       29.44      4.93 o
   1  -8  15      105.76      115.83      6.52 o
   2  -8  15       15.91       13.48      5.95 o
   3  -8  15        6.81       14.90      4.77 o
   4  -8  15        0.12        0.06      1.76 o
  -6  -7  15        0.00        1.58      7.22 o
  -5  -7  15        0.03        1.25      4.57 o
  -4  -7  15        5.74        4.29      5.19 o
  -3  -7  15        5.61        6.51      4.78 o
  -2  -7  15        1.12        1.36      5.06 o
  -1  -7  15        4.53        5.20      4.95 o
   0  -7  15        6.98        6.95      4.01 o
   1  -7  15       10.57        9.00      4.30 o
   2  -7  15       37.08       37.61      3.00 o
   3  -7  15       13.71       14.69      3.33 o
   4  -7  15       11.71       11.49      4.75 o
  -7  -6  15        8.97        8.12      8.13 o
  -6  -6  15       11.14       11.13      3.62 o
  -5  -6  15       15.45       18.17      3.57 o
  -4  -6  15        8.39        7.21      4.77 o
  -3  -6  15       24.17       20.45      4.11 o
  -2  -6  15       15.86       20.88      3.73 o
  -1  -6  15       13.36       13.90      4.51 o
   0  -6  15       25.56       23.98      4.41 o
   1  -6  15       15.62       10.85      3.17 o
   2  -6  15        9.15        7.53      3.28 o
   3  -6  15       11.96        8.57      3.91 o
   4  -6  15       15.37       12.82      4.31 o
   5  -6  15        0.66        0.50      5.31 o
  -7  -5  15       26.14       25.23      3.77 o
  -6  -5  15        1.63        2.92      4.00 o
  -5  -5  15        0.85        1.83      3.41 o
  -4  -5  15        7.58        5.10      2.94 o
  -3  -5  15        2.79        2.02      4.30 o
  -2  -5  15        0.81       -0.23      0.47 o
  -1  -5  15       88.55       83.64      5.18 o
   0  -5  15        8.29       10.09      4.42 o
   1  -5  15        6.99        5.25      4.17 o
   2  -5  15       18.17       19.94      3.04 o
   3  -5  15       46.36       51.48      3.63 o
   4  -5  15        0.15        1.98      4.19 o
   5  -5  15        0.31        2.48      4.92 o
  -7  -4  15        8.88       13.19      3.45 o
  -6  -4  15       13.49       19.63      3.34 o
  -5  -4  15       41.04       42.33      3.06 o
  -4  -4  15       43.79       39.05      3.04 o
  -3  -4  15       39.42       37.72      2.30 o
  -2  -4  15       58.01       64.43      4.69 o
  -1  -4  15       10.00       10.93      4.00 o
   0  -4  15        1.35        2.47      2.43 o
   1  -4  15        5.98        8.35      4.03 o
   2  -4  15       11.14        9.62      3.11 o
   3  -4  15       21.10       21.07      3.51 o
   4  -4  15        6.49        7.61      4.23 o
   5  -4  15       16.62       15.20      6.76 o
  -8  -3  15       32.01       32.93      7.23 o
  -7  -3  15        3.88        5.81      3.58 o
  -6  -3  15        3.83        8.88      3.24 o
  -5  -3  15        4.28        4.88      2.94 o
  -4  -3  15       10.27        5.92      1.84 o
  -3  -3  15        1.96        2.57      1.76 o
  -2  -3  15       58.80       59.03      2.54 o
  -1  -3  15        8.85        8.18      3.13 o
   0  -3  15      240.83      249.46      4.96 o
   1  -3  15       64.88       68.63      2.81 o
   2  -3  15        0.09       -0.23      0.52 o
   3  -3  15        0.72        2.28      2.91 o
   4  -3  15        2.94        3.59      3.91 o
   5  -3  15        0.43        0.26      6.98 o
  -8  -2  15        8.44        7.50      4.15 o
  -7  -2  15        0.49        2.40      5.11 o
  -6  -2  15       58.92       57.85      3.28 o
  -5  -2  15        5.88        4.29      1.85 o
  -4  -2  15       73.33       81.04      2.08 o
  -3  -2  15      247.12      256.56      4.21 o
  -2  -2  15       34.53       32.56      2.00 o
  -1  -2  15        1.23        4.04      2.12 o
   0  -2  15       25.50       25.33      2.62 o
   1  -2  15       23.26       23.76      4.11 o
   2  -2  15       12.04       15.25      2.37 o
   3  -2  15       57.29       74.28      3.87 o
   4  -2  15        0.92        3.22      5.80 o
   5  -2  15        1.21       -1.05      5.46 o
  -8  -1  15        0.00        3.25      5.44 o
  -7  -1  15        2.60        2.97      3.31 o
  -6  -1  15        7.00        9.80      2.05 o
  -5  -1  15       27.10       23.71      1.82 o
  -4  -1  15        0.12        0.10      0.68 o
  -3  -1  15      145.14      154.42      3.18 o
  -2  -1  15       21.17       21.31      2.27 o
  -1  -1  15      150.03      165.60      4.21 o
   0  -1  15       13.76       16.28      2.66 o
   1  -1  15       44.74       47.87      2.57 o
   2  -1  15       60.62       63.96      3.71 o
   3  -1  15        4.50        6.60      4.03 o
   4  -1  15       11.40       12.37      6.62 o
  -8   0  15        0.10        1.35      3.92 o
  -7   0  15        2.02        2.37      2.92 o
  -6   0  15        7.28        8.01      2.37 o
  -5   0  15       24.73       24.66      1.68 o
  -4   0  15        5.53        6.00      1.47 o
  -3   0  15        2.19        1.30      1.74 o
  -2   0  15       13.52       13.60      2.12 o
  -1   0  15        5.73        5.42      1.84 o
   0   0  15       19.31       22.31      2.37 o
   1   0  15       20.64       22.28      2.78 o
   2   0  15        8.32        8.05      3.39 o
   3   0  15        0.05        0.33      2.16 o
   4   0  15       24.26       33.81      7.00 o
  -9   1  15        8.91       13.55      7.64 o
  -8   1  15        0.05        0.13      1.82 o
  -7   1  15        0.82       -1.05      2.92 o
  -6   1  15        0.97        0.82      1.99 o
  -5   1  15       13.03       13.41      1.95 o
  -4   1  15        9.81       11.78      1.63 o
  -3   1  15        1.04        0.08      1.02 o
  -2   1  15       54.03       56.29      2.57 o
  -1   1  15        0.03       -0.03      0.07 o
   0   1  15        8.26        9.85      3.08 o
   1   1  15        7.17        6.26      2.84 o
   2   1  15       11.05       11.11      4.07 o
   3   1  15        0.48        1.90      5.38 o
  -9   2  15        6.70        4.51      8.08 o
  -8   2  15        5.45        5.12      3.58 o
  -7   2  15        0.38        2.07      3.57 o
  -6   2  15        0.17        1.54      2.92 o
  -5   2  15        2.00        0.85      2.38 o
  -4   2  15       20.82       20.50      1.94 o
  -3   2  15        6.87        3.61      2.84 o
  -2   2  15        2.25        1.55      3.59 o
  -1   2  15       19.69       15.67      2.29 o
   0   2  15       22.02       20.96      3.13 o
   1   2  15        9.10       14.51      3.86 o
   2   2  15        5.56        9.12      4.45 o
   3   2  15       27.23       37.09      4.66 o
  -8   3  15        2.70        3.50      3.70 o
  -7   3  15        3.97        2.54      2.96 o
  -6   3  15        5.91        5.31      2.32 o
  -5   3  15        0.00        1.39      2.10 o
  -4   3  15        0.25        0.00      2.92 o
  -3   3  15        1.91        4.88      3.24 o
  -2   3  15        0.23        4.76      4.52 o
  -1   3  15        1.60        3.17      3.66 o
   0   3  15       11.98       12.51      3.66 o
   1   3  15        9.23        5.23      3.74 o
   2   3  15        9.55       14.32      4.50 o
  -7   4  15        8.58       11.08      3.58 o
  -6   4  15        0.75        0.41      1.95 o
  -5   4  15        0.83        3.12      2.82 o
  -4   4  15        5.20        7.65      2.78 o
  -3   4  15        3.16        3.29      3.26 o
  -2   4  15       22.18       23.36      3.71 o
  -1   4  15        0.32       -0.26      0.85 o
   0   4  15        1.81        4.34      4.30 o
   1   4  15        0.46        1.48      4.85 o
   2   4  15        0.03        1.73      8.20 o
  -7   5  15        0.16        0.39      7.70 o
  -6   5  15        0.60        1.02      4.25 o
  -5   5  15       13.94       21.07      3.38 o
  -4   5  15        0.05        1.69      3.64 o
  -3   5  15        6.07        7.08      3.31 o
  -2   5  15        6.42        2.48      5.37 o
  -1   5  15        0.92        2.02      4.70 o
   0   5  15        4.74        5.06      4.84 o
   1   5  15        6.40       10.61      8.22 o
  -5   6  15        0.40        0.03      0.95 o
  -4   6  15        2.69        3.49      3.68 o
  -3   6  15        1.75        1.50      3.55 o
  -2   6  15        0.69       -0.29      3.38 o
  -1   6  15        0.69        0.16      6.77 o
   0   6  15       12.20       13.56      8.66 o
  -2   7  15        1.61        5.72      7.87 o
  -2  -9  16        4.72       13.28      7.54 o
  -1  -9  16       20.00       26.88      6.92 o
   0  -9  16        0.16        2.92      7.27 o
   1  -9  16        0.92        2.95      6.23 o
  -4  -8  16        4.15        5.59      7.03 o
  -3  -8  16        0.33        1.30      5.77 o
  -2  -8  16        1.93        4.59      5.41 o
  -1  -8  16        0.23        5.13      6.34 o
   0  -8  16       15.77       25.07      6.28 o
   1  -8  16        5.68       12.49      5.38 o
   2  -8  16        7.34        9.14      5.93 o
   3  -8  16        0.44        2.05      4.46 o
  -5  -7  16        0.04        6.21      5.45 o
  -4  -7  16        1.58        3.64      6.66 o
  -3  -7  16       40.75       41.31      5.07 o
  -2  -7  16       10.68       10.44      5.51 o
  -1  -7  16       42.14       45.83      4.96 o
   0  -7  16       27.51       34.59      5.57 o
   1  -7  16       18.24       19.75      5.33 o
   2  -7  16       22.81       23.33      3.95 o
   3  -7  16        0.08       -0.05      1.32 o
   4  -7  16       14.41       16.47      8.10 o
  -7  -6  16        1.86        6.47      8.81 o
  -6  -6  16        1.01        1.68      5.20 o
  -5  -6  16       10.91       14.91      4.08 o
  -4  -6  16        9.23       14.15      3.51 o
  -3  -6  16        0.74       -1.04      3.46 o
  -2  -6  16        0.23        2.99      4.73 o
  -1  -6  16        0.00        1.16      4.03 o
   0  -6  16       14.51       12.25      5.16 o
   1  -6  16       17.19       15.15      3.57 o
   2  -6  16       30.18       27.35      4.88 o
   3  -6  16       42.35       47.72      4.97 o
   4  -6  16        4.99        2.55      5.10 o
  -7  -5  16        1.14        0.59      7.17 o
  -6  -5  16       18.43       18.08      4.10 o
  -5  -5  16        0.24        0.36      2.28 o
  -4  -5  16        1.66        2.48      3.31 o
  -3  -5  16       23.08       25.64      4.63 o
  -2  -5  16      107.13      103.65      5.61 o
  -1  -5  16       27.68       32.97      4.55 o
   0  -5  16        0.04        1.76      4.81 o
   1  -5  16       22.51       22.21      4.53 o
   2  -5  16       10.19        8.84      4.89 o
   3  -5  16       24.92       22.34      4.01 o
   4  -5  16        8.02        8.43      4.65 o
  -7  -4  16        9.04       11.03      4.27 o
  -6  -4  16       16.67       23.32      3.97 o
  -5  -4  16        0.76       -0.39      1.89 o
  -4  -4  16        2.24        0.07      2.38 o
  -3  -4  16        1.22       -1.20      9.28 o
  -2  -4  16        8.26        4.73      4.05 o
  -1  -4  16       37.46       32.76      2.80 o
   0  -4  16      120.94      142.08      6.19 o
   1  -4  16       23.34       20.70      4.05 o
   2  -4  16        6.02        1.65      5.24 o
   3  -4  16       40.89       43.99      4.09 o
   4  -4  16        6.17        7.49      6.07 o
  -7  -3  16        0.68        1.85      5.07 o
  -6  -3  16        3.36        0.64      2.57 o
  -5  -3  16       48.85       55.31      3.43 o
  -4  -3  16        0.12       -0.11      1.84 o
  -3  -3  16       62.49       65.76      4.73 o
  -2  -3  16        8.08        6.23      2.73 o
  -1  -3  16        0.05        4.75      3.49 o
   0  -3  16        1.31        0.43      1.90 o
   1  -3  16       14.88       20.95      4.36 o
   2  -3  16        2.64        0.57      5.52 o
   3  -3  16        1.06        1.14      5.88 o
   4  -3  16        1.55        0.84      4.36 o
  -7  -2  16        2.36        6.40      5.49 o
  -6  -2  16       10.01       13.86      3.44 o
  -5  -2  16       26.29       21.84      2.30 o
  -4  -2  16        0.06        0.66      1.74 o
  -3  -2  16       15.08       13.32      1.86 o
  -2  -2  16       13.88       14.30      2.09 o
  -1  -2  16       56.82       63.62      3.10 o
   0  -2  16        0.16        2.12      2.76 o
   1  -2  16       11.58       12.10      3.10 o
   2  -2  16        9.29       11.60      3.72 o
   3  -2  16        4.25        4.29      4.34 o
   4  -2  16        0.46        0.70      3.85 o
  -8  -1  16       13.99       16.05      6.35 o
  -7  -1  16        0.28        4.63      4.96 o
  -6  -1  16       15.52       15.89      2.55 o
  -5  -1  16       19.62       17.14      2.04 o
  -4  -1  16        1.78        1.70      1.85 o
  -3  -1  16       37.79       38.56      1.86 o
  -2  -1  16       30.75       39.18      2.12 o
  -1  -1  16        8.18        7.06      2.94 o
   0  -1  16        0.13       -0.21      1.40 o
   1  -1  16        1.32        0.79      1.94 o
   2  -1  16        0.33        0.51      4.52 o
   3  -1  16        0.16        1.21      3.98 o
   4  -1  16        3.34        4.54      6.56 o
  -8   0  16        1.71        1.42      5.62 o
  -7   0  16        1.33        2.66      3.16 o
  -6   0  16        0.01       -0.93      2.32 o
  -5   0  16       15.79       13.35      2.20 o
  -4   0  16       20.64       18.76      1.72 o
  -3   0  16      100.10      100.43      2.37 o
  -2   0  16        8.64       11.51      2.44 o
  -1   0  16       24.08       25.91      3.02 o
   0   0  16        2.00        3.44      3.29 o
   1   0  16        3.37        3.75      3.13 o
   2   0  16        0.69        0.64      3.38 o
   3   0  16        1.80        2.16      4.09 o
  -8   1  16        1.39        2.66      3.81 o
  -7   1  16        0.35        1.37      3.15 o
  -6   1  16        4.03        4.70      2.44 o
  -5   1  16       23.87       27.29      2.22 o
  -4   1  16        8.32        7.49      1.77 o
  -3   1  16       21.14       23.77      2.14 o
  -2   1  16        4.35        4.59      4.66 o
  -1   1  16       17.22       18.64      4.34 o
   0   1  16       19.32       19.26      3.38 o
   1   1  16        1.50        1.85      4.94 o
   2   1  16       18.29       19.80      3.84 o
  -8   2  16        0.63        1.93      4.05 o
  -7   2  16        0.23       -0.05      0.40 o
  -6   2  16        8.38        8.66      2.51 o
  -5   2  16        6.65        7.61      2.32 o
  -4   2  16       83.99       89.88      3.21 o
  -3   2  16        5.96        8.13      3.36 o
  -2   2  16        5.96        2.00      4.88 o
  -1   2  16        8.61       11.01      2.84 o
   0   2  16        7.85       10.77      3.92 o
   1   2  16        7.73        7.22      3.81 o
   2   2  16       10.23        8.80      4.62 o
  -8   3  16        5.46        2.60      7.10 o
  -7   3  16        2.19        0.91      3.07 o
  -6   3  16        0.49        0.06      2.11 o
  -5   3  16       15.19       17.53      2.95 o
  -4   3  16        0.76        0.69      1.56 o
  -3   3  16        0.09        1.77      3.68 o
  -2   3  16       41.22       49.71      5.12 o
  -1   3  16        4.49        7.85      3.85 o
   0   3  16        5.62        6.05      4.15 o
   1   3  16       29.28       33.44      4.55 o
  -7   4  16        0.77        3.39      4.97 o
  -6   4  16        3.07        3.64      3.66 o
  -5   4  16        6.27        7.92      3.20 o
  -4   4  16       11.12       11.26      2.94 o
  -3   4  16       15.95       15.76      3.07 o
  -2   4  16       20.77       22.67      5.09 o
  -1   4  16        6.11        7.69      5.74 o
   0   4  16        4.06        5.14      6.17 o
   1   4  16        0.18        3.32      8.37 o
  -5   5  16        1.42        2.54      3.83 o
  -4   5  16        0.07        1.93      3.73 o
  -3   5  16       10.83       12.17      3.61 o
  -2   5  16        2.04        2.39      4.43 o
   0   5  16        2.14        4.94      7.46 o
  -2   6  16        0.31       -1.78      8.68 o
  -3  -8  17        1.93        3.92      6.50 o
  -2  -8  17        9.92       13.42      6.83 o
  -1  -8  17       82.07      102.97      6.27 o
   0  -8  17        9.84        8.33      5.89 o
   1  -8  17        0.06        2.59      6.87 o
  -4  -7  17        2.86        6.20      4.56 o
  -3  -7  17        6.09       10.31      5.63 o
  -2  -7  17        1.09        3.75      5.20 o
  -1  -7  17        0.21       10.74      6.13 o
   0  -7  17       10.12       12.54      6.22 o
   1  -7  17       13.61       14.54      5.83 o
   2  -7  17        1.23       -1.65      5.49 o
  -6  -6  17        1.62        4.74      8.08 o
  -5  -6  17        0.56        0.69      2.96 o
  -4  -6  17        0.73        2.26      4.20 o
  -3  -6  17       20.98       23.81      5.06 o
  -2  -6  17       29.08       31.65      5.75 o
  -1  -6  17        0.43        4.21      5.26 o
   0  -6  17       13.42       19.46      5.91 o
   1  -6  17        0.53        2.69      3.84 o
   2  -6  17       25.95       17.62      4.48 o
   3  -6  17        3.53        0.39      1.97 o
   4  -6  17        6.57        5.79      8.20 o
  -7  -5  17        1.90        2.63      8.22 o
  -6  -5  17        3.48        1.94      4.25 o
  -5  -5  17        1.57        1.29      5.22 o
  -4  -5  17        3.44        1.86      3.66 o
  -3  -5  17        8.34       10.33      4.76 o
  -2  -5  17        4.49        3.61      5.08 o
  -1  -5  17        1.04        0.57      4.98 o
   0  -5  17       18.79       19.40      4.69 o
   1  -5  17       20.81       15.44      5.44 o
   2  -5  17        1.41        2.33      5.91 o
   3  -5  17       20.80       17.12      6.09 o
  -6  -4  17       17.67       27.25      4.29 o
  -5  -4  17       10.89       10.45      3.36 o
  -4  -4  17        2.46       -0.71      2.30 o
  -3  -4  17        1.85        0.49      4.44 o
  -2  -4  17       35.71       28.94      4.31 o
  -1  -4  17        6.37        6.07      3.17 o
   0  -4  17        0.31        1.17      5.16 o
   1  -4  17       39.30       54.94      5.59 o
   2  -4  17        6.07        3.03      6.11 o
   3  -4  17        1.19        1.05      6.12 o
  -7  -3  17        1.12        1.06      6.23 o
  -6  -3  17       36.05       41.39      5.64 o
  -5  -3  17        3.68        4.38      3.56 o
  -4  -3  17       27.47       26.67      3.11 o
  -3  -3  17        0.11        1.88      2.80 o
  -2  -3  17        9.91        7.64      3.09 o
  -1  -3  17       14.21       14.41      3.15 o
   0  -3  17       34.29       38.14      3.25 o
   1  -3  17        4.46        3.29      5.49 o
   2  -3  17        0.01        0.77      5.97 o
   3  -3  17        0.49        6.39      6.87 o
  -7  -2  17        8.00        6.62      5.23 o
  -6  -2  17        2.54       -0.20      5.81 o
  -5  -2  17      117.05      127.80      4.44 o
  -4  -2  17        0.29       -0.76      3.38 o
  -3  -2  17        1.15       -0.63      1.10 o
  -2  -2  17        0.80        2.34      2.49 o
  -1  -2  17        0.17        2.63      4.34 o
   0  -2  17        0.40       -0.18      1.70 o
   1  -2  17      109.92      121.43      4.73 o
   2  -2  17        1.75        3.71      6.37 o
   3  -2  17        9.79        9.52      4.77 o
  -7  -1  17        0.41       -0.94     10.14 o
  -6  -1  17        0.37        1.58      4.44 o
  -5  -1  17        9.04        5.83      2.32 o
  -4  -1  17        0.22       -0.11      1.12 o
  -3  -1  17       73.08       82.79      2.42 o
  -2  -1  17        1.60        2.74      2.33 o
  -1  -1  17        6.91        6.87      3.26 o
   0  -1  17       16.27       15.16      3.46 o
   1  -1  17        6.86        7.85      4.15 o
   2  -1  17        2.53        4.67      4.23 o
   3  -1  17        2.00        0.54      6.81 o
  -7   0  17        5.20        7.70      3.39 o
  -6   0  17        4.59        5.61      3.06 o
  -5   0  17       16.36       13.52      2.39 o
  -4   0  17        0.37        1.16      0.92 o
  -3   0  17       26.87       26.37      2.18 o
  -2   0  17        7.76        6.80      3.14 o
  -1   0  17        6.53        6.48      3.50 o
   0   0  17       12.44       13.37      3.55 o
   1   0  17        3.30        3.24      3.07 o
   2   0  17       19.84       22.66      4.30 o
  -8   1  17        1.53        2.54      6.78 o
  -7   1  17        1.13       -1.80      2.79 o
  -6   1  17        0.19       -0.57      2.44 o
  -5   1  17        1.60        1.25      2.31 o
  -4   1  17       34.37       33.76      2.85 o
  -3   1  17        0.20       -0.34      1.24 o
  -2   1  17        0.83        4.67      4.41 o
  -1   1  17       15.46       13.43      4.38 o
   0   1  17       36.58       42.78      3.02 o
   1   1  17        0.13        1.75      6.72 o
   2   1  17       13.02       10.14      7.71 o
  -7   2  17        0.01        0.69      2.07 o
  -6   2  17        5.61        4.78      2.82 o
  -5   2  17        6.56        5.17      3.21 o
  -4   2  17        4.15        4.66      2.97 o
  -3   2  17        1.10        2.09      2.36 o
  -2   2  17       10.93       11.77      5.01 o
  -1   2  17        7.28        6.21      3.95 o
   0   2  17       10.17       11.28      4.39 o
   1   2  17       34.71       40.87      4.79 o
  -7   3  17        0.00       -1.22      1.98 o
  -6   3  17        0.31        3.13      3.81 o
  -5   3  17        0.13       -0.30      3.37 o
  -4   3  17        2.76        3.45      3.27 o
  -3   3  17        1.57        1.41      3.49 o
  -2   3  17        1.84        2.88      6.54 o
  -1   3  17        7.41        8.44      3.95 o
   0   3  17        0.88        3.13      5.18 o
  -6   4  17        2.87        0.70      7.00 o
  -5   4  17        1.46        2.73      3.97 o
  -4   4  17        2.64        2.75      3.68 o
  -3   4  17        1.97        2.72      3.82 o
  -2   4  17        0.76        4.55      7.18 o
  -1   4  17        0.00       -1.69     11.92 o
  -3  -7  18        2.96        3.68      7.22 o
  -2  -7  18        7.63        8.13      7.28 o
  -1  -7  18       33.46       41.05      5.90 o
   0  -7  18       30.14       28.79      6.96 o
  -5  -6  18        0.28       -0.37      6.07 o
  -4  -6  18        1.59        0.26      6.29 o
  -3  -6  18        0.03        1.56      6.73 o
  -2  -6  18        1.49        3.58      6.33 o
  -1  -6  18        4.29        1.10      6.28 o
   0  -6  18       10.98       12.69      6.35 o
   1  -6  18       37.58       44.88      7.30 o
   2  -6  18        0.50        1.71      7.54 o
   3  -6  18        3.43        3.63      7.58 o
  -6  -5  18        1.15       -2.40      5.68 o
  -5  -5  18        3.85        2.21      4.40 o
  -4  -5  18       13.71       18.21      4.11 o
  -3  -5  18       29.33       28.38      6.23 o
  -2  -5  18       14.44       15.16      5.35 o
  -1  -5  18        6.67        9.42      6.14 o
   0  -5  18       22.24       35.33      6.29 o
   1  -5  18        6.54        5.97      6.23 o
   2  -5  18        0.36       -2.12      8.36 o
  -6  -4  18        0.86        1.10      7.24 o
  -5  -4  18        0.07        0.12      3.05 o
  -4  -4  18        5.30        0.13      2.14 o
  -3  -4  18        0.38        2.56      5.53 o
  -2  -4  18       32.91       37.56      4.96 o
  -1  -4  18       48.97       66.66      5.39 o
   1  -4  18       40.79       55.15      6.46 o
  -6  -3  18        0.71        3.15      6.21 o
  -5  -3  18       22.02       24.49      4.10 o
  -4  -3  18        4.04        3.03      3.38 o
  -3  -3  18        9.37        6.29      2.69 o
  -2  -3  18       12.49       13.10      3.39 o
  -1  -3  18       19.62       18.73      3.40 o
   0  -3  18        0.07        3.04      5.49 o
   1  -3  18        8.65       10.98      6.71 o
   2  -3  18        0.46       -0.54      3.24 o
  -6  -2  18       12.41       10.38      5.83 o
  -5  -2  18       23.55       23.33      3.88 o
  -4  -2  18        0.95        0.56      1.95 o
  -3  -2  18       10.92       12.39      2.79 o
  -2  -2  18        0.03        2.94      2.66 o
  -1  -2  18        2.12       -0.44      1.23 o
   0  -2  18       15.21       18.37      3.89 o
   1  -2  18       14.61       17.86      6.20 o
   2  -2  18        0.43        3.66      6.37 o
  -7  -1  18        9.88        9.95      6.86 o
  -6  -1  18        2.64        7.19      5.14 o
  -5  -1  18       26.64       24.76      4.85 o
  -4  -1  18        0.04       -0.33      2.15 o
  -3  -1  18        7.65        9.32      2.35 o
  -2  -1  18        0.65       -1.27      2.10 o
  -1  -1  18        6.11        4.70      5.48 o
   0  -1  18       18.70       15.96      4.18 o
   1  -1  18        1.81        1.47      4.64 o
  -7   0  18        0.98       -2.00      8.50 o
  -6   0  18        3.10        1.42      3.44 o
  -5   0  18       10.00        7.65      2.80 o
  -4   0  18        0.76       -0.79      1.61 o
  -3   0  18       25.42       28.69      3.14 o
  -2   0  18        5.57        4.92      3.54 o
  -1   0  18        5.67        3.44      5.15 o
   0   0  18        0.15        0.47      5.22 o
   1   0  18        0.04       -0.25      1.11 o
  -7   1  18        9.73       11.50      4.11 o
  -6   1  18        0.21       -0.07      1.96 o
  -5   1  18        0.63        3.87      3.47 o
  -4   1  18        0.79        3.53      3.19 o
  -3   1  18        0.12        0.98      3.33 o
  -2   1  18        9.04       13.56      4.16 o
  -1   1  18        5.22        3.02      6.38 o
   0   1  18        3.39        7.62      4.53 o
   1   1  18        4.56       10.77      7.53 o
  -7   2  18        0.02        1.78    829.88 o
  -6   2  18       14.06       15.20      4.77 o
  -5   2  18        0.94        2.50      3.95 o
  -4   2  18        0.69        1.52      3.51 o
  -3   2  18        3.07        4.53      4.57 o
  -2   2  18       13.93       17.11      4.76 o
  -1   2  18        3.99        0.21      6.38 o
   0   2  18        4.38        7.72      5.44 o
  -6   3  18        0.04       -2.66     16.20 o
  -5   3  18        2.53        2.86      4.79 o
  -4   3  18        5.36        7.37      4.03 o
  -3   3  18        7.70        8.05      3.89 o
  -2   3  18        0.02        1.27      5.00 o
  -1   3  18       21.19       26.09      7.50 o
  -4  -6  19        7.19       10.05      8.24 o
  -3  -6  19        0.97        3.66      6.66 o
  -2  -6  19        5.36        6.11      6.78 o
  -1  -6  19        3.16        6.05      6.71 o
  -5  -5  19        1.44       -0.51      2.56 o
  -4  -5  19        0.47       -0.18      0.71 o
  -3  -5  19        0.12       -2.34      2.60 o
  -2  -5  19        1.13       -0.03      1.13 o
  -1  -5  19        8.19       14.20      6.94 o
   0  -5  19        0.44        2.23      6.30 o
   1  -5  19       15.17       22.40      7.81 o
  -5  -4  19        2.61        5.01      4.82 o
  -4  -4  19        8.24        8.68      4.41 o
  -3  -4  19       10.05        9.94      4.15 o
  -2  -4  19        9.17        9.36      6.61 o
  -1  -4  19       22.74       31.57      6.63 o
   0  -4  19        1.07       -2.01      4.80 o
   1  -4  19        2.64       -2.40      4.00 o
  -5  -3  19        2.35        3.54      4.51 o
  -4  -3  19        0.14       -0.30      0.62 o
  -3  -3  19        0.38        1.69      3.85 o
  -2  -3  19        7.37       11.06      4.29 o
  -1  -3  19       24.75       26.44      5.92 o
   0  -3  19        2.08        7.86      6.99 o
   1  -3  19        2.93        2.98      7.65 o
  -6  -2  19        0.43        1.47      6.17 o
  -5  -2  19       13.83       18.03      5.90 o
  -4  -2  19        0.53        0.66      5.43 o
  -3  -2  19        0.14        0.33      3.19 o
  -2  -2  19        0.49        2.16      3.11 o
  -1  -2  19       10.50        9.89      5.78 o
   0  -2  19        0.40        1.34      6.06 o
  -6  -1  19        1.56        1.82      5.84 o
  -5  -1  19        0.30        0.38      3.26 o
  -4  -1  19        3.12        2.01      1.56 o
  -3  -1  19        0.62        0.18      3.45 o
  -2  -1  19        8.55        8.73      4.44 o
  -1  -1  19        0.78        4.77      5.86 o
   0  -1  19        0.05        0.77      5.05 o
  -6   0  19        4.48        4.55      4.71 o
  -5   0  19        6.51        9.53      4.52 o
  -4   0  19        0.20       -0.24      3.88 o
  -3   0  19        0.98        1.50      3.68 o
  -2   0  19       10.35       14.94      4.61 o
  -1   0  19        1.02        3.56      6.45 o
   0   0  19        3.50        3.22      7.33 o
   1   0  19        1.03        1.89      7.58 o
  -6   1  19        5.45        3.38      5.34 o
  -5   1  19        0.20        0.00      0.83 o
  -4   1  19        3.54        1.59      4.08 o
  -3   1  19        5.41        4.04      4.71 o
  -2   1  19       32.37       38.25      4.60 o
  -1   1  19        0.05        1.45      7.54 o
   0   1  19        9.91       16.57      8.17 o
  -5   2  19        1.25        4.94      5.21 o
  -4   2  19        0.76        2.43      4.63 o
  -3   2  19        5.48        7.54      5.05 o
  -2   2  19        8.53       10.28      4.99 o
  -3  -5  20        8.88        6.10      4.85 o
  -5  -4  20        0.24        0.32      8.28 o
  -4  -4  20        2.68        1.43      1.98 o
  -3  -4  20        7.09       10.27      4.35 o
  -2  -4  20        5.49        8.25      7.21 o
  -1  -4  20        7.57        6.05      8.03 o
  -4  -3  20        7.07        8.62      4.77 o
  -3  -3  20        7.53       10.20      4.45 o
  -2  -3  20        7.18        8.90      4.52 o
  -1  -3  20        0.02        0.19      7.08 o
  -5  -2  20        4.38       10.45      6.26 o
  -4  -2  20        1.59        2.89      4.72 o
  -3  -2  20        2.07        2.55      3.96 o
  -2  -2  20        0.05        0.00      0.63 o
  -4  -1  20        2.57        5.14      4.93 o
  -3  -1  20        0.01       -0.22      4.87 o
  -2  -1  20        4.18        5.33      4.90 o
  -1  -1  20        0.85       -1.14     11.62 o
  -5   0  20        0.76        0.44     10.35 o
  -4   0  20        2.39        3.34      5.31 o
  -3   0  20        0.01       -0.91     14.89 o
  -2   0  20        0.00        0.01      1.26 o
  -1   0  20        0.00        0.21      8.18 o
  -4   1  20        1.05       -0.54      4.59 o
  -3   1  20        0.31       -0.36      2.27 o
  -2   1  20        0.29        4.89      8.38 o
  -3  -3  21        3.62        4.68      7.95 o
  -3  -2  21        1.64        3.68      5.86 o
  -3  -1  21        0.65       -1.21      3.35 o
  -2  -1  21        0.23        1.49      6.05 o
 
